# Supplementary material for: An ex vivo injury model perfused with whole blood reveals rapid mechanical and transcriptional changes within the spinal cord
Source: Bioeng Transl Med. 2026 Mar 23;11(4):e70139. doi: 10.1002/btm2.70139 (PMC13327618; doi:10.1002/btm2.70139)
Supplement: Supplementary file 2 — Table S1. Differential expression between injured and non‐injured controls. [file BTM2-11-e70139-s002.xlsx]

## Sheet: Supplemental Table 1
Table S1. Differential Expression Between Injured and Non-injured Controls
at 15 Minutes Post-injury
	baseMean	log2FoldChange	lfcSE	stat	pvalue	padj
RCAN1	1145.44	0.156548	0.134955	1.16	0.24605	0.668254
SMIM11	565.904	0.53029	0.17186	3.08559	0.00203148	0.0470712
MRPS6	2224.47	-0.035795	0.123706	-0.289356	0.772309	0.946747
SLC5A3	193.813	0.346965	0.336217	1.03197	0.302087	0.714162
ATP5PO	2009.8	-0.0976463	0.140145	-0.696752	0.485958	0.82987
ITSN1	498.048	-0.0415403	0.206385	-0.201276	0.840483	0.966832
CRYZL1	402.2	-0.111562	0.179929	-0.620034	0.535235	0.852857
LOC112447103	17.4818	0.913537	0.68796	1.32789	0.184213	0.605992
DONSON	127.55	0.378378	0.269055	1.40632	0.159629	0.574894
SON	2355.6	0.0891743	0.1294	0.689135	0.490738	0.832644
GART	1029.9	0.027411	0.137606	0.1992	0.842107	0.967247
LOC104970777	22.4229	0.7153	0.572358	1.24974	0.211394	0.637951
DNAJC28	196.068	0.183776	0.216433	0.849111	0.395819	0.779085
TMEM50B	1620.6	0.0710203	0.128602	0.552249	0.580778	0.873832
IFNGR2	1532.26	-0.170055	0.138007	-1.23222	0.217868	0.64572
LOC132346179	26.0665	-0.0855887	0.608999	-0.14054	0.888233	0.976638
IFNAR1	568.95	0.160876	0.159533	1.00842	0.313254	0.722276
IL10RB	447.475	-0.224983	0.188181	-1.19556	0.231867	0.657142
IFNAR2	157.667	0.196175	0.264914	0.740524	0.458982	0.815455
OLIG1	3910.79	0.179211	0.184751	0.970013	0.33204	0.736954
OLIG2	1153.66	-0.0279815	0.194975	-0.143513	0.885885	0.976352
C1H21orf62	142.216	-0.0654632	0.268833	-0.243508	0.807612	0.957531
PAXBP1	789.157	0.378782	0.147731	2.56399	0.0103478	0.141274
SYNJ1	669.072	-0.0689196	0.148926	-0.462777	0.643524	0.901566
CFAP298	1085.91	0.12529	0.151756	0.825601	0.409031	0.786333
EVA1C	1381.4	-0.00367248	0.151737	-0.024203	0.980691	0.995875
LOC104970779	191.219	-0.210938	0.271591	-0.776676	0.43735	0.803285
URB1	51.9215	-0.00383422	0.424748	-0.00902704	0.992798	0.998631
HUNK	39.0576	-0.372993	0.43208	-0.863249	0.388	0.774178
SCAF4	304.691	0.158201	0.189668	0.834095	0.404227	0.784636
SOD1	4619.78	-0.457011	0.161694	-2.8264	0.00470751	0.085229
TIAM1	53.8554	0.508443	0.395551	1.2854	0.198651	0.62437
GRIK1	335.099	0.527828	0.192819	2.73742	0.00619225	0.103243
BACH1	362.39	0.0560707	0.186513	0.300626	0.7637	0.946099
MAP3K7CL	70.1495	0.00850022	0.377985	0.0224882	0.982058	0.99603
LOC100851369	53.7792	0.785572	0.452472	1.73618	0.0825322	0.433349
CCT8	608.074	-0.101018	0.19462	-0.519055	0.603722	0.883727
USP16	643.693	-0.0453865	0.155026	-0.292767	0.769701	0.946175
RWDD2B	369.622	0.0147329	0.170438	0.086441	0.931116	0.98525
LTN1	408.892	0.389839	0.2069	1.88419	0.0595392	0.37263
LOC615183	20.0568	-1.88306	0.642184	-2.93228	0.00336483	0.0672882
N6AMT1	60.7276	-0.0817684	0.397899	-0.2055	0.837181	0.966053
ADAMTS1	54.4786	0.127139	0.574207	0.221417	0.824768	0.961687
CYYR1	99.3269	-0.145162	0.346896	-0.418461	0.67561	0.914132
APP	9309.67	0.103369	0.120913	0.8549	0.392606	0.77677
GABPA	961.91	-0.28333	0.140721	-2.01341	0.0440717	0.321561
ATP5PF	2485.14	0.2037	0.146964	1.38606	0.165729	0.583698
JAM2	1853.01	0.0913323	0.174363	0.523805	0.600414	0.881741
MRPL39	531.257	-0.0778068	0.17157	-0.4535	0.650189	0.903243
NCAM2	214.854	-0.153817	0.303017	-0.507619	0.611721	0.887932
C1H21orf91	797.716	-0.0718759	0.150714	-0.476903	0.633432	0.895957
BTG3	60.7127	0.127122	0.488071	0.260458	0.794511	0.952669
LOC132345457	297.317	0.0808074	0.27043	0.298811	0.765085	0.946099
USP25	303.573	0.280536	0.191446	1.46535	0.142825	0.553875
NRIP1	126.306	0.1991	0.302836	0.657454	0.510889	0.84384
SAMSN1	128.021	-0.00658288	0.27971	-0.0235346	0.981224	0.99603
HSPA13	38.136	-0.203003	0.517809	-0.392043	0.695027	0.920787
ABCC13	82.2631	0.381649	0.370686	1.02957	0.30321	0.714949
RBM11	54.6735	0.122005	0.376223	0.324289	0.745719	0.940098
ROBO2	228.82	0.413012	0.210821	1.95907	0.0501045	0.343523
ROBO1	491.971	0.15007	0.193817	0.774284	0.438763	0.80388
CADM2	582.697	0.0195731	0.1767	0.11077	0.911798	0.980533
LOC132345463	58.5446	-1.52961	0.540781	-2.82851	0.00467646	0.0847636
VGLL3	19.9717	0.39482	0.724746	0.54477	0.585911	0.874652
CHMP2B	3566.42	0.0994752	0.146057	0.681071	0.495827	0.836003
CGGBP1	34.3644	0.362882	0.442684	0.819732	0.412369	0.787917
ZNF654	210.745	0.197367	0.211441	0.933437	0.350594	0.747182
LOC104970809	9.85856	2.18163	0.966211	2.25792	0.0239507	0.234624
C1H3orf38	191.83	0.0593216	0.222258	0.266905	0.789543	0.950824
EPHA3	86.985	1.1983	0.515402	2.32497	0.0200733	0.212133
PROS1	211.473	1.06024	0.658236	1.61073	0.107239	0.48831
ARL13B	102.419	0.0687837	0.299811	0.229424	0.81854	0.960447
LOC132345466	25.3411	-0.39913	0.515393	-0.774419	0.438683	0.80388
LOC132345465	18.1233	0.412554	0.620795	0.664558	0.506333	0.841662
NSUN3	159.431	0.510363	0.250789	2.03502	0.0418484	0.312821
LOC782966	863.486	0.746778	0.168547	4.43068	9.39368e-06	0.00067186
EPHA6	221.927	0.464546	0.219481	2.11656	0.0342968	0.280808
ARL6	193.399	0.160726	0.219635	0.731787	0.464299	0.818747
LOC101905242	2179.1	-0.0711349	0.154952	-0.459077	0.646179	0.902377
CRYBG3	345.715	0.372281	0.209286	1.77881	0.0752705	0.41635
RIOX2	208.572	-0.102027	0.227916	-0.447654	0.654403	0.905193
CLDND1	2375.13	0.137226	0.125832	1.09055	0.275472	0.693481
ST3GAL6	583.429	0.03578	0.174694	0.204816	0.837716	0.966125
DCBLD2	74.7171	-0.0275949	0.333922	-0.0826386	0.934139	0.985606
LOC104970815	14.5476	-0.868516	0.738918	-1.17539	0.239839	0.663907
COL8A1	76.7572	0.437714	0.572071	0.76514	0.444188	0.80659
CMSS1	55.7722	-0.126544	0.398359	-0.317664	0.75074	0.942536
FILIP1L	20.2022	-0.195474	0.652247	-0.299693	0.764412	0.946099
TMEM30C	9.79147	0.0365423	0.885705	0.0412578	0.96709	0.992566
TBC1D23	615.751	0.241679	0.179756	1.34448	0.178793	0.599333
NIT2	282.195	-0.0394665	0.184621	-0.21377	0.830726	0.964048
TOMM70	611.62	-0.0921349	0.155501	-0.592502	0.553514	0.859669
LNP1	131.069	-0.298322	0.269441	-1.10719	0.268213	0.688328
TMEM45A	16.0103	-0.760381	0.675246	-1.12608	0.260132	0.680888
TFG	1198.82	0.242051	0.170747	1.4176	0.156308	0.569493
ABI3BP	1176.12	0.455433	0.134615	3.38324	0.000716364	0.0215425
LOC132346262	43.2475	0.102937	0.473773	0.217272	0.827997	0.962387
IMPG2	58.2498	-0.194856	0.380562	-0.512021	0.608636	0.886538
SENP7	157.638	-0.208399	0.238584	-0.873484	0.382399	0.771585
LOC524181	45.1005	-0.154163	0.395464	-0.389828	0.696664	0.921803
TRMT10C	225.785	-0.203298	0.209518	-0.970311	0.331892	0.736925
PCNP	3445.65	0.031013	0.1247	0.2487	0.803593	0.956734
ZBTB11	29.9038	0.0641408	0.521056	0.123098	0.90203	0.978041
RPL24	36786.9	-0.546923	0.132381	-4.13142	3.60527e-05	0.00208921
CEP97	151.381	0.603147	0.31782	1.89776	0.0577271	0.367518
NXPE3	195.126	0.564093	0.242234	2.32871	0.0198744	0.211222
NFKBIZ	39.9269	0.892375	0.466875	1.91138	0.0559556	0.362094
ALCAM	1441.11	0.700791	0.262058	2.67419	0.00749103	0.115622
CBLB	141.617	0.455691	0.254796	1.78845	0.073703	0.413557
LOC100848469	99.137	0.153824	0.358046	0.429621	0.667471	0.910926
BBX	737.422	0.138349	0.167792	0.824526	0.409641	0.786333
LOC101910021	59.9194	-0.585369	0.357019	-1.6396	0.101088	0.476142
CD47	1927	-0.00298915	0.165989	-0.0180081	0.985632	0.996313
IFT57	248.749	0.103244	0.246814	0.418305	0.675724	0.914208
CIP2A	62.328	0.22805	0.371965	0.613097	0.539813	0.854957
DZIP3	244.611	0.200402	0.200841	0.997814	0.31837	0.727244
LOC132345555	552.563	0.172649	0.162029	1.06555	0.286629	0.702395
LOC614129	99.1581	0.440291	0.347506	1.267	0.205155	0.631532
NECTIN3	520.339	0.297437	0.199078	1.49407	0.135157	0.539202
CD96	70.1182	0.873606	0.340958	2.56221	0.0104008	0.141877
PLCXD2	29.2477	-0.229067	0.484924	-0.472377	0.636658	0.897527
PHLDB2	68.9818	0.178438	0.482721	0.369652	0.711642	0.926751
ABHD10	537.518	0.03336	0.153965	0.216672	0.828464	0.962631
TAGLN3	609.989	-0.900881	0.204325	-4.40905	1.03823e-05	0.000726213
LOC112447300	356.96	-0.867139	0.247069	-3.50971	0.000448596	0.0150588
TMPRSS7	14.1594	1.22365	0.908356	1.34711	0.177946	0.599016
CD200	427.029	0.61524	0.170316	3.61234	0.000303444	0.0110246
ATG3	2473.2	-0.1293	0.14567	-0.887622	0.374744	0.764538
SLC35A5	1226.3	0.00420588	0.137776	0.030527	0.975647	0.99418
CCDC80	3031.98	-0.573141	0.184806	-3.10132	0.00192662	0.0457262
LOC516008	16.5614	-0.533669	0.631789	-0.844695	0.398281	0.780794
GTPBP8	134.842	-0.277553	0.294019	-0.943998	0.345171	0.744043
NEPRO	138.409	0.149046	0.248653	0.599415	0.548896	0.858072
BOC	124.172	0.12647	0.31589	0.400362	0.68889	0.919063
CFAP44	35.4177	-0.508281	0.477237	-1.06505	0.286853	0.702395
SPICE1	162.804	0.0774178	0.25091	0.308548	0.757665	0.944615
SIDT1	184.448	0.0616999	0.281839	0.218919	0.826713	0.962158
USF3	118.891	0.786188	0.317039	2.47978	0.0131462	0.165795
NAA50	631.567	0.107384	0.177595	0.604658	0.545407	0.856893
ATP6V1A	453.097	0.510016	0.236616	2.15546	0.0311256	0.266774
GRAMD1C	81.6977	0.0186421	0.301927	0.0617436	0.950767	0.99016
ZDHHC23	53.0325	1	0.459875	2.17451	0.0296671	0.260107
CCDC191	31.7343	-0.599364	0.466906	-1.28369	0.19925	0.625251
QTRT2	74.8136	0.298118	0.344067	0.866452	0.386242	0.773534
ZBTB20	674.884	0.228435	0.191269	1.19431	0.232355	0.6574
GAP43	212.66	-1.29573	0.301875	-4.29228	1.76845e-05	0.0011508
LSAMP	1896.95	0.259885	0.161312	1.61107	0.107164	0.48825
IGSF11	3144.72	0.0159361	0.123808	0.128717	0.897582	0.977862
LOC101901963	35.2299	-0.460153	0.463676	-0.992402	0.321002	0.729269
UPK1B	22.9893	0.6206	0.629433	0.985967	0.324149	0.731813
B4GALT4	366.311	0.212422	0.17561	1.20963	0.226422	0.651288
ARHGAP31	569.451	0.137555	0.219521	0.626612	0.530913	0.851136
TMEM39A	158.79	0.1815	0.247694	0.732758	0.463706	0.818406
POGLUT1	26.1226	0.970612	0.616933	1.57329	0.115653	0.505321
TIMMDC1	203.51	0.119846	0.237495	0.504627	0.613821	0.888655
CD80	115.28	0.559556	0.271988	2.05728	0.0396592	0.302411
ADPRH	321.5	-0.0077747	0.195555	-0.0397572	0.968287	0.992783
PLA1A	144.183	-0.0533978	0.301778	-0.176944	0.859553	0.970889
COX17	1064.62	0.0522729	0.147781	0.353719	0.723549	0.929989
CFAP91	39.0321	0.372981	0.446429	0.835475	0.40345	0.784117
GSK3B	445.17	-0.12753	0.188597	-0.676206	0.49891	0.837145
GPR156	16.4961	-0.79659	0.694973	-1.14622	0.251705	0.673413
FSTL1	335.422	0.46149	0.28633	1.61174	0.107019	0.487793
NDUFB4	1919.29	-0.221875	0.128688	-1.72413	0.084684	0.438699
RABL3	1229.77	0.240061	0.158527	1.51432	0.129944	0.53147
GTF2E1	345.942	0.00517979	0.182469	0.0283873	0.977353	0.994515
STXBP5L	190.215	0.11588	0.244615	0.473726	0.635695	0.896967
POLQ	14.6749	0.512512	0.726964	0.705004	0.480808	0.827701
FBXO40	350.208	0.206327	0.221308	0.932308	0.351177	0.747756
HCLS1	348.203	-0.768863	0.196241	-3.91795	8.93044e-05	0.00437646
GOLGB1	1573.99	0.0524305	0.137222	0.382085	0.702398	0.923846
IQCB1	136.919	0.280168	0.283673	0.987645	0.323327	0.730836
EAF2	29.6697	-0.29218	0.513246	-0.569278	0.569167	0.867121
SLC15A2	20.7065	-0.840449	0.714627	-1.17607	0.239568	0.663851
CD86	132.82	-0.0273046	0.302811	-0.0901703	0.928152	0.98428
MIX23	298.647	0.288394	0.218854	1.31775	0.187589	0.609481
FAM162A	641.378	-0.114781	0.147533	-0.778	0.436569	0.803184
WDR5B	163.573	0.0321399	0.257065	0.125026	0.900503	0.977862
KPNA1	1390.31	-0.150973	0.143009	-1.05569	0.291111	0.706659
PARP9	292.971	-0.0600879	0.222554	-0.269992	0.787167	0.950105
DTX3L	14.2327	0.5458	0.683934	0.79803	0.424853	0.795723
PARP14	163.102	0.205489	0.239172	0.859169	0.390247	0.775244
HSPBAP1	118.974	0.392804	0.281604	1.39488	0.163051	0.579956
SLC49A4	711.022	0.146136	0.149874	0.97506	0.329531	0.734742
SEMA5B	153.502	-0.579013	0.263984	-2.19336	0.0282811	0.254609
PDIA5	150.067	0.15666	0.261392	0.599328	0.548954	0.858072
SEC22A	64.6423	0.189686	0.342771	0.55339	0.579996	0.873311
ADCY5	1884.35	-0.0207047	0.174421	-0.118705	0.905509	0.978649
LOC112447309	145.617	1.22353	0.274092	4.46394	8.04677e-06	0.000586086
HACD2	506.586	0.0853916	0.156954	0.544054	0.586404	0.875087
MYLK	1414.18	-0.280104	0.17337	-1.61564	0.106172	0.487113
CCDC14	50.3507	-0.0243741	0.381834	-0.0638343	0.949102	0.989614
KALRN	43.044	0.0136824	0.439943	0.0311003	0.97519	0.993989
LOC101905265	447.622	-1.26009	0.197371	-6.38439	1.72084e-10	3.25279e-08
UMPS	209.113	0.410107	0.239689	1.711	0.087082	0.444601
ITGB5	1600.3	-0.122071	0.140009	-0.871878	0.383275	0.771995
HEG1	333.82	-0.0303684	0.260393	-0.116625	0.907157	0.979281
SLC12A8	65.9438	-0.0365207	0.368997	-0.0989728	0.92116	0.98281
ZNF148	341.067	0.0270086	0.181574	0.148747	0.881753	0.97605
SNX4	316.764	0.272718	0.222428	1.2261	0.220162	0.647479
OSBPL11	140.312	0.203401	0.256858	0.791884	0.428428	0.797957
LMLN	35.9832	-0.135739	0.47967	-0.282983	0.77719	0.948081
IQCG	73.826	-0.0367013	0.338493	-0.108426	0.913658	0.980604
RPL35A	8431.54	-0.112966	0.124513	-0.907261	0.364269	0.756999
LRCH3	306.466	0.0228636	0.230398	0.0992351	0.920952	0.98272
RUBCN	707.779	-0.00801135	0.149901	-0.0534442	0.957378	0.990859
TNK2	4043.89	-0.128223	0.13907	-0.922002	0.356527	0.751114
TFRC	803.559	0.0562725	0.191349	0.294082	0.768695	0.946175
PCYT1A	330.807	0.406566	0.196713	2.0668	0.0387527	0.297829
DYNLT2B	233.99	0.152919	0.207259	0.737816	0.460626	0.816617
UBXN7	345.455	0.380188	0.180639	2.10468	0.0353188	0.285587
RNF168	439.586	0.126921	0.195459	0.649347	0.516114	0.845598
WDR53	73.3937	0.159224	0.3554	0.448015	0.654143	0.905189
NRROS	73.3986	-0.493692	0.375695	-1.31408	0.188821	0.610238
CEP19	185.338	-0.047476	0.228702	-0.207589	0.83555	0.965614
PIGX	185.393	0.20238	0.258956	0.781522	0.434496	0.801827
PAK2	1014.62	-0.00733456	0.15069	-0.048673	0.96118	0.991211
LOC104970886	55.3878	0.467858	0.378329	1.23664	0.21622	0.643633
SENP5	515.938	0.199378	0.174269	1.14408	0.25259	0.673892
NCBP2	1157.48	-0.477692	0.141693	-3.37133	0.00074807	0.0222432
NCBP2AS2	143.194	-0.0186419	0.26108	-0.0714028	0.943077	0.987743
PIGZ	42.996	-0.31358	0.440741	-0.711484	0.476784	0.82475
DLG1	1359.25	-0.0486359	0.140171	-0.346976	0.728609	0.931653
BDH1	33.542	-0.330828	0.500258	-0.661314	0.508411	0.842991
LOC132346095	213.331	-0.0895172	0.30417	-0.2943	0.768529	0.946175
LOC101904607	44.9634	0.181543	0.417156	0.435192	0.663423	0.909249
APOD	154943	-0.205892	0.144245	-1.42738	0.153471	0.565255
ACAP2	807.036	-0.0689284	0.142095	-0.485085	0.627616	0.893719
XXYLT1	266.233	0.264125	0.218442	1.20914	0.226611	0.651401
FAM43A	242.945	0.273845	0.267659	1.02311	0.306256	0.717803
LSG1	28.2414	0.111363	0.618466	0.180063	0.857103	0.970479
TMEM44	24.4682	-0.428404	0.540729	-0.792271	0.428203	0.797925
ATP13A3	323.721	0.325871	0.196648	1.65713	0.0974925	0.467809
CPN2	11.4133	0.154896	0.920927	0.168196	0.866429	0.972549
LOC101905099	26.0517	1.01609	0.515855	1.96973	0.0488699	0.338809
HES1	50.9131	-0.639709	0.503075	-1.2716	0.203516	0.629746
LOC104970902	13.0892	-0.0773258	0.75535	-0.102371	0.918462	0.981849
OPA1	546.113	0.21796	0.180767	1.20575	0.227915	0.653056
ATP13A4	64.1053	-0.73741	0.517465	-1.42504	0.154145	0.565828
PLAAT1	14.2564	0.611516	0.730076	0.837606	0.402252	0.78346
FGF12	238.254	0.534893	0.258317	2.07069	0.0383881	0.295931
CCDC50	428.548	-0.0997543	0.194546	-0.512754	0.608123	0.886364
LOC782776	5235.9	0.0947931	0.17594	0.53878	0.590039	0.876966
LOC104970908	8521.98	-0.325377	0.127738	-2.54722	0.0108586	0.146138
IL1RAP	1176	0.235395	0.146389	1.60801	0.107833	0.489333
P3H2	206.463	0.291106	0.258433	1.12643	0.259986	0.680635
TP63	35.3271	0.512719	0.450367	1.13845	0.254934	0.67544
LPP	351.127	0.371286	0.188615	1.96848	0.0490125	0.339389
LOC100847171	20.1867	-0.323567	0.602946	-0.536643	0.591514	0.877469
BCL6	705.575	0.00199841	0.17515	0.0114097	0.990897	0.998062
SST	101.627	-3.36449	1.60448	-2.09693	0.0359996	0.287671
RTP4	19.8762	-0.0529855	0.620502	-0.0853913	0.93195	0.985281
LOC101906451	155.911	-0.0617731	0.275547	-0.224183	0.822615	0.961549
MASP1	1195.13	-0.266905	0.442798	-0.602769	0.546662	0.857359
ST6GAL1	179.663	-0.585973	0.247473	-2.36783	0.017893	0.198932
LOC132345653	12.0868	0.357706	0.871181	0.410599	0.681367	0.915756
ADIPOQ	377.608	-1.24266	0.206623	-6.01413	1.80858e-09	2.70911e-07
RFC4	98.4693	0.22993	0.28729	0.80034	0.423514	0.79517
EIF4A2	4250.11	0.29574	0.171742	1.72201	0.0850685	0.440116
LOC132345654	14.8494	-0.652156	0.739894	-0.881417	0.378092	0.768073
AHSG	7025.47	-0.49704	0.171217	-2.90298	0.00369634	0.0724151
LOC101906884	526.91	-0.936511	0.166317	-5.63088	1.79292e-08	2.25556e-06
DNAJB11	519.152	-0.00998428	0.159985	-0.0624077	0.950238	0.990077
LOC132345655	14.5172	2.54391	0.7893	3.22299	0.00126858	0.0335709
TBCCD1	120.43	0.0819738	0.271185	0.30228	0.762438	0.945599
CRYGS	12.8483	-0.120787	0.738341	-0.163593	0.870052	0.973208
DGKG	97.3542	-0.915655	0.296506	-3.08815	0.0020141	0.0469755
ETV5	130.497	-0.195373	0.250296	-0.780571	0.435055	0.802207
TRA2B	228.858	0.256507	0.273308	0.938525	0.347975	0.746121
IGF2BP2	18.4354	-0.586857	0.7147	-0.821124	0.411576	0.787168
SENP2	248.321	0.0656834	0.209596	0.31338	0.753992	0.942816
TMEM41A	19.0316	-1.01731	0.796085	-1.27789	0.201287	0.626796
MAP3K13	133.184	-0.12248	0.26892	-0.455449	0.648786	0.903243
LOC132346097	238.953	-0.474414	0.240761	-1.97047	0.0487844	0.338809
C1H3orf70	10.3124	-0.738952	0.998471	-0.740084	0.459249	0.815655
VPS8	823.421	0.0159678	0.184233	0.0866717	0.930932	0.985172
LOC104970926	45.5172	-1.45209	0.479864	-3.02604	0.00247782	0.0541168
MAGEF1	607.811	0.0670599	0.170004	0.39446	0.693241	0.920341
EPHB3	57.914	-0.30868	0.397096	-0.777344	0.436956	0.803285
CHRD	118.889	0.847933	0.436454	1.94278	0.0520429	0.349403
THPO	22.4313	1.32726	0.568177	2.336	0.0194912	0.208967
POLR2H	1160.75	-0.20562	0.176709	-1.16361	0.244583	0.667036
CLCN2	600.03	0.301344	0.177627	1.6965	0.089792	0.451605
FAM131A	854.729	-0.103194	0.167121	-0.617483	0.536916	0.853636
EIF4G1	3515	-0.053345	0.158306	-0.336973	0.736137	0.93395
PSMD2	4309.22	-0.0212266	0.141536	-0.149973	0.880786	0.97571
ECE2	1742.15	0.745928	0.180916	4.12305	3.73884e-05	0.00215092
CAMK2N2	1449.97	-0.746998	0.170273	-4.38706	1.14891e-05	0.000787547
ALG3	501.683	-0.137873	0.195722	-0.704433	0.481163	0.827701
VWA5B2	35.6128	-1.14332	0.562534	-2.03245	0.0421078	0.31345
ABCF3	1177.64	-0.12256	0.155268	-0.789346	0.42991	0.798936
AP2M1	8292.34	-0.179214	0.138806	-1.29111	0.196667	0.621675
DVL3	1395.43	0.160289	0.140962	1.13711	0.255492	0.675818
EIF2B5	1134.64	0.027122	0.137379	0.197424	0.843496	0.967375
ABCC5	536.18	0.414468	0.175058	2.36761	0.0179036	0.198932
LOC504858	223.49	0.0553779	0.229222	0.241591	0.809097	0.957934
PARL	764.519	0.0637634	0.151685	0.420366	0.674218	0.913272
MAP6D1	1693.79	0.144951	0.122792	1.18046	0.237817	0.662997
YEATS2	35.8609	-0.620073	0.453256	-1.36804	0.171299	0.591931
KLHL24	1574.98	0.283711	0.170095	1.66796	0.0953239	0.462431
KLHL6	141.044	-0.0678333	0.272733	-0.248717	0.80358	0.956734
B3GNT5	33.2078	-0.0192427	0.483485	-0.0398	0.968253	0.992783
MCCC1	838.283	0.117031	0.152318	0.768334	0.442289	0.804797
DCUN1D1	420.186	0.214554	0.188417	1.13872	0.25482	0.67544
ATP11B	141.761	-0.286134	0.299992	-0.953807	0.340182	0.740937
LOC104970937	189.486	-0.292968	0.247885	-1.18187	0.237257	0.662566
LOC100849009	5507.51	0.359841	0.141754	2.53849	0.0111332	0.148299
SOX2	34.4844	-0.969481	0.459677	-2.10905	0.0349403	0.283776
LOC132345662	520.484	-0.222019	0.213355	-1.04061	0.298056	0.711552
LOC104970940	328.137	-0.154068	0.188667	-0.816616	0.414148	0.788969
LOC132345660	15.5167	-1.61001	0.681823	-2.36133	0.0182095	0.201625
DNAJC19	234.812	0.449513	0.203497	2.20894	0.0271789	0.249182
FXR1	1738.88	0.121742	0.139523	0.872558	0.382904	0.771835
CCDC39	56.8202	-0.285444	0.65099	-0.438476	0.661041	0.908273
TTC14	381.865	0.50642	0.196278	2.58011	0.00987682	0.137686
PEX5L	1483.36	0.417863	0.15803	2.6442	0.0081884	0.121737
USP13	167.827	-0.163569	0.249446	-0.655728	0.511999	0.844183
NDUFB5	3238.86	-0.0212014	0.130607	-0.16233	0.871046	0.973622
MRPL47	192.357	-0.0240928	0.228356	-0.105505	0.915975	0.981366
ACTL6A	29.0608	0.302448	0.502476	0.601916	0.54723	0.857487
GNB4	530.455	0.404103	0.207752	1.94512	0.0517601	0.348541
MFN1	140.205	0.28907	0.26299	1.09917	0.271695	0.690924
ZNF639	228.373	0.00167754	0.220011	0.00762479	0.993916	0.998949
KCNMB3	11.1564	0.552871	0.834935	0.662172	0.507861	0.842526
PIK3CA	371.914	0.0749861	0.181521	0.413098	0.679535	0.915485
LOC112448316	16.5115	1.07829	0.699398	1.54173	0.123138	0.519582
ZMAT3	355.742	0.0850526	0.223079	0.381267	0.703005	0.924032
KCNMB2	14.0275	0.0639156	0.724879	0.0881741	0.929738	0.98471
LOC112447626	74.7175	0.296928	0.337363	0.880142	0.378782	0.768798
LOC132345669	24.2017	0.133115	0.624256	0.213238	0.831141	0.96415
LOC132342096	421.825	0.427211	0.19903	2.14646	0.0318363	0.27003
LOC100298789	20.3536	0.208718	0.588508	0.354656	0.722847	0.929989
TBL1XR1	922.248	0.182073	0.158847	1.14622	0.251704	0.673413
NAALADL2	48.9917	0.274002	0.439084	0.62403	0.532608	0.852079
LOC616200	53235.9	-0.232772	0.165248	-1.40863	0.158946	0.573969
NLGN1	191.662	0.198147	0.224457	0.882784	0.377353	0.767171
SPATA16	21.5331	0.972839	0.587001	1.6573	0.097458	0.467809
ECT2	26.635	-0.021434	0.510768	-0.0419643	0.966527	0.992271
NCEH1	291.219	0.0718363	0.214738	0.33453	0.737979	0.935237
TNFSF10	50.3278	-0.545068	0.479583	-1.13655	0.255728	0.675989
FNDC3B	165.685	-0.0805335	0.27716	-0.290567	0.771383	0.946489
PLD1	405.089	0.176893	0.173811	1.01773	0.308805	0.719157
LOC101905533	11.9314	-0.648887	0.788363	-0.823081	0.410462	0.786333
TNIK	433.519	0.491739	0.172418	2.85203	0.00434417	0.0810537
LOC101906565	4166.7	0.0950049	0.149884	0.633858	0.526174	0.848957
EIF5A2	523.645	0.0838296	0.196235	0.42719	0.669241	0.911417
LOC132345715	30.4754	-0.505367	0.541789	-0.932774	0.350937	0.747642
RPL22L1	610.058	0.341285	0.167741	2.03459	0.0418917	0.312821
LOC132345716	165.561	0.494074	0.253105	1.95206	0.0509315	0.345776
CLDN11	10962.7	0.123275	0.155055	0.795044	0.426588	0.796772
SKIL	344.809	0.122191	0.241655	0.505643	0.613107	0.888385
PRKCI	203.49	-0.0235114	0.223044	-0.105412	0.916049	0.98138
PHC3	425.114	0.360025	0.173687	2.07284	0.0381872	0.294767
GPR160	208.039	-0.162399	0.244606	-0.663921	0.506741	0.841946
SEC62	6354.81	0.0545126	0.118889	0.458515	0.646582	0.902623
LRRC34	162.024	0.268289	0.26605	1.00842	0.313255	0.722276
MYNN	475.074	0.0768902	0.163197	0.471148	0.637535	0.897728
ACTRT3	49.7957	-0.340191	0.406831	-0.836199	0.403043	0.78371
TERC	12.4595	0.0449197	0.863549	0.0520175	0.958515	0.990953
MECOM	24.6335	-0.991148	0.593204	-1.67084	0.0947539	0.461428
LOC104970974	20.7147	-2.98942	0.703228	-4.25099	2.12825e-05	0.00133041
LOC107131228	57.8425	0.973778	0.430445	2.26226	0.0236813	0.23427
GOLIM4	483.065	0.324288	0.190669	1.70079	0.088983	0.449673
LRRC77	110.248	-0.837261	0.963652	-0.868842	0.384934	0.773259
SERPINI1	188.94	-0.332161	0.234072	-1.41906	0.155882	0.568402
PDCD10	845.268	-0.115889	0.143868	-0.805525	0.420517	0.7934
SERPINI2	12.8697	-1.1316	0.987327	-1.14612	0.251744	0.673413
BCHE	318.304	0.424095	0.202612	2.09314	0.0363367	0.288314
SLITRK3	10.6426	0.0156504	0.925398	0.0169121	0.986507	0.996491
SPTSSB	28.425	-0.963846	0.551058	-1.74908	0.0802766	0.429069
NMD3	454.839	-0.236633	0.17153	-1.37954	0.167728	0.58699
B3GALNT1	128.606	0.602079	0.270668	2.22442	0.0261202	0.24379
PPM1L	491.848	0.360944	0.169763	2.12616	0.0334897	0.278403
KPNA4	15.14	0.0590727	0.677745	0.0871608	0.930544	0.985123
TRIM59	660.569	0.251285	0.253528	0.991152	0.321612	0.72982
SMC4	142.671	0.0124009	0.277339	0.0447139	0.964335	0.991888
IFT80	142.825	0.42487	0.264845	1.60422	0.108665	0.491142
LOC511229	74.1399	0.155036	0.353318	0.438801	0.660805	0.908273
SCHIP1	1677.47	0.292292	0.181919	1.60671	0.108118	0.489785
MFSD1	666.074	-0.0646131	0.156865	-0.411904	0.68041	0.915485
RARRES1	2001.83	-0.738688	0.600295	-1.23054	0.218495	0.645977
GFM1	218.637	0.561907	0.234283	2.39842	0.0164661	0.189182
LXN	131.412	1.22445	0.275609	4.4427	8.88364e-06	0.000638255
MLF1	169.109	0.33238	0.228312	1.45582	0.145443	0.55587
RSRC1	411.97	-0.168126	0.203048	-0.828009	0.407665	0.786142
VEPH1	11.1659	-0.495937	0.783861	-0.632684	0.52694	0.849474
PTX3	58.5638	1.35187	0.626243	2.1587	0.0308735	0.266273
CCNL1	230.008	0.310562	0.245976	1.26257	0.206745	0.632424
LEKR1	217.98	0.257958	0.212696	1.2128	0.225205	0.650752
TIPARP	384.357	0.718593	0.195607	3.67365	0.000239106	0.00930521
SSR3	2192.8	0.352253	0.127008	2.77348	0.00554599	0.0951992
KCNAB1	131.497	0.647502	0.296163	2.1863	0.0287934	0.257277
LOC112447735	14.4539	1.22034	0.688454	1.77257	0.0762992	0.417958
GMPS	539.99	-0.356838	0.236851	-1.50659	0.131915	0.534382
LOC112447738	63.2383	0.176077	0.342791	0.513657	0.607492	0.885907
SLC33A1	974.141	-0.116861	0.161708	-0.722669	0.469883	0.82123
C1H3orf33	182.246	-0.254416	0.221715	-1.14749	0.25118	0.672641
PLCH1	56.5009	-0.551621	0.378925	-1.45575	0.145462	0.55587
MME	13.4284	2.00218	1.10956	1.80448	0.071156	0.407287
DHX36	771.417	-0.0504268	0.145384	-0.346852	0.728703	0.931653
ARHGEF26	122.236	-0.0519273	0.342823	-0.15147	0.879605	0.975033
RAP2B	174.287	0.254439	0.250582	1.01539	0.309918	0.719334
P2RY1	36.9939	1.04921	0.455879	2.3015	0.0213634	0.218912
MBNL1	1000.27	-0.165669	0.161143	-1.02809	0.30391	0.715394
IGSF10	58.0585	-0.0968947	0.369911	-0.261941	0.793367	0.952203
MED12L	12.237	-0.123516	0.75418	-0.163775	0.869909	0.973116
P2RY12	553.574	-0.658762	0.198883	-3.31231	0.000925282	0.0267024
P2RY13	137.305	0.154639	0.281445	0.549449	0.582698	0.874128
SIAH2	298.539	0.0262379	0.201927	0.129938	0.896616	0.977862
SELENOT	1325.93	-0.00440408	0.141935	-0.031029	0.975246	0.993989
EIF2A	582.775	-0.177619	0.171694	-1.03451	0.300898	0.713466
SERP1	312.91	0.263344	0.187819	1.40212	0.16088	0.576626
TSC22D2	389.925	0.0994262	0.202488	0.491023	0.62341	0.891874
LOC104971004	14.3853	0.663018	0.725288	0.914144	0.360641	0.754857
PFN2	5005.87	-0.0950376	0.1147	-0.828578	0.407343	0.78588
RNF13	3793.76	0.13177	0.151313	0.870846	0.383838	0.772328
LOC132345841	95.9883	0.0422082	0.338079	0.124847	0.900645	0.977868
ANKUB1	23.3129	-0.380111	0.733125	-0.518481	0.604123	0.883727
COMMD2	92.2299	-0.0274549	0.307664	-0.0892365	0.928894	0.984578
WWTR1	243.353	0.281854	0.278677	1.0114	0.311826	0.721325
TM4SF1	241.783	1.73409	0.714782	2.42604	0.0152647	0.181417
TM4SF18	256.07	-0.205142	0.201087	-1.02016	0.307651	0.719115
CP	92.6117	1.16304	0.426553	2.72659	0.0063992	0.104749
HPS3	320.706	-0.218447	0.196788	-1.11006	0.266973	0.687633
HLTF	602.636	-0.0551648	0.169458	-0.325536	0.744775	0.939355
GYG1	2368.96	0.399098	0.181971	2.1932	0.0282929	0.254609
AGTR1	12.5182	-1.64116	0.744742	-2.20366	0.027548	0.250822
LOC104968807	79.9784	0.893353	0.340968	2.62005	0.00879174	0.127253
LOC100295922	100.572	0.73249	0.306099	2.39298	0.0167121	0.190355
ZIC4	248.859	-0.215321	0.977412	-0.220297	0.82564	0.962053
LOC107132207	19.3339	1.2232	0.620828	1.97027	0.0488078	0.338809
PLSCR2	121.05	-0.136635	0.272383	-0.501627	0.61593	0.888655
PLSCR4	79.2133	0.828924	0.353301	2.34623	0.0189646	0.206105
PLOD2	701.236	0.0220466	0.172261	0.127983	0.898162	0.977862
DIPK2A	366.014	-0.257183	0.20572	-1.25016	0.211241	0.637951
LOC100847509	1232.41	-0.467464	0.14841	-3.14982	0.0016337	0.0402714
SLC9A9	2523.39	-0.000174403	0.190107	-0.000917391	0.999268	0.999772
LOC112447746	9.67599	-0.204228	0.921171	-0.221704	0.824544	0.961687
CHST2	1672.19	0.29563	0.125216	2.36097	0.0182271	0.201674
U2SURP	396.738	0.278542	0.19061	1.46132	0.143927	0.554058
LOC783224	732.492	0.309306	0.189046	1.63614	0.10181	0.477078
PCOLCE2	38.2807	-0.188035	0.483792	-0.388669	0.697521	0.922245
TRPC1	149.739	0.444533	0.272954	1.6286	0.103397	0.480449
LOC100847999	290.934	0.601186	0.204598	2.93838	0.00329931	0.066396
ATR	131.84	0.333274	0.252758	1.31855	0.18732	0.609107
XRN1	82.1507	0.230666	0.326304	0.706905	0.479626	0.827412
GK5	145.02	0.236521	0.294946	0.801913	0.422604	0.794941
TFDP2	255.061	-0.228523	0.228404	-1.00052	0.317058	0.726422
ATP1B3	770.934	0.0284894	0.250733	0.113625	0.909535	0.980202
RNF7	619.023	0.281968	0.179882	1.56751	0.116995	0.507864
RASA2	72.9316	-0.391326	0.350668	-1.11595	0.264445	0.685529
ZBTB38	518.623	0.0546434	0.160031	0.341454	0.732762	0.932567
SPSB4	87.2191	-1.10569	0.35226	-3.13883	0.00169623	0.0414893
SLC25A36	1090.23	0.448169	0.157574	2.84417	0.00445272	0.0822096
CLSTN2	84.7502	-0.529106	0.297851	-1.77641	0.0756654	0.416877
RBP1	525.072	-0.370123	0.273006	-1.35573	0.175184	0.596649
COPB2	1489.87	-0.00717386	0.128178	-0.0559681	0.955367	0.990641
MRPS22	457.489	-0.133051	0.163736	-0.812594	0.416451	0.790998
PIK3CB	166.867	0.0614452	0.241967	0.25394	0.799542	0.954664
LOC132345896	64.4882	-0.824683	0.343178	-2.40308	0.0162578	0.187817
FAIM	339.431	0.214258	0.239971	0.892851	0.371937	0.762869
CEP70	264.384	0.106948	0.215317	0.496699	0.619401	0.890274
MRAS	2509.41	0.252086	0.125718	2.00516	0.0449455	0.324827
NME9	13.3356	-2.1226	1.07017	-1.98343	0.0473195	0.332361
ARMC8	64.521	-0.0422273	0.362949	-0.116345	0.907379	0.979281
DBR1	65.6193	0.695765	0.35144	1.97976	0.0477307	0.334581
DZIP1L	112.996	0.387245	0.316095	1.22509	0.220541	0.647872
NCK1	388.826	0.300839	0.177898	1.69108	0.0908222	0.454197
SLC35G2	411.755	0.35014	0.195207	1.79369	0.0728628	0.410837
LOC112447834	13.3097	-0.214376	0.794867	-0.2697	0.787391	0.950194
STAG1	322.806	-0.0248145	0.216274	-0.114736	0.908654	0.979843
PCCB	895.127	0.0818614	0.139477	0.586919	0.557258	0.861686
MSL2	146.148	0.476348	0.258589	1.8421	0.0654604	0.39148
PPP2R3A	212.28	-0.0267736	0.215924	-0.123995	0.901319	0.977989
EPHB1	156.41	0.0233885	0.265346	0.0881435	0.929763	0.98471
LOC132345900	20.13	-0.602383	0.709079	-0.849529	0.395587	0.779006
KY	45.4744	0.476328	0.407026	1.17026	0.241895	0.665626
CEP63	211.145	0.0861172	0.211256	0.407645	0.683535	0.916471
ANAPC13	2907.5	-0.00267365	0.127498	-0.0209701	0.983269	0.99603
AMOTL2	117.872	-0.472771	0.396862	-1.19127	0.233547	0.659326
RYK	219.887	0.161586	0.239326	0.67517	0.499568	0.837145
SLCO2A1	11.6916	0.758245	1.00286	0.756082	0.4496	0.809958
RAB6B	4157.01	-0.0258174	0.149347	-0.172869	0.862754	0.971625
TF	111451	-0.277728	0.155285	-1.78851	0.0736944	0.413557
INHCA	85.9199	0.252406	0.326377	0.773359	0.43931	0.804169
TOPBP1	302.57	0.223355	0.20762	1.07579	0.282022	0.699318
CDV3	2068.78	0.0855601	0.132272	0.646849	0.51773	0.846469
BFSP2	1533.48	-0.948852	0.453229	-2.09354	0.0363009	0.288314
TMEM108	114.164	0.0502441	0.28446	0.17663	0.859799	0.971043
LOC101902787	1057.91	-0.0935738	0.162302	-0.57654	0.56425	0.864534
NPHP3	163.154	0.348308	0.295914	1.17706	0.239173	0.663449
UBA5	1554.92	0.15454	0.138832	1.11315	0.265645	0.685951
ACAD11	127.997	0.17197	0.303532	0.566561	0.571012	0.867472
DNAJC13	193.794	0.282381	0.246788	1.14423	0.25253	0.673892
LOC132345904	17.372	-0.112455	0.68398	-0.164413	0.869406	0.973076
CPNE4	42.1169	-0.783983	0.582115	-1.34678	0.17805	0.599016
MRPL3	911.537	-0.175075	0.163846	-1.06853	0.285279	0.701621
LOC104971058	57.7976	0.840426	0.425029	1.97734	0.0480033	0.335474
NUDT16	834.173	-0.164255	0.148065	-1.10935	0.267281	0.688042
NEK11	40.6912	-0.133929	0.525996	-0.25462	0.799016	0.954468
ASTE1	112.953	0.187072	0.271033	0.690221	0.490055	0.832156
ATP2C1	1872.25	0.233285	0.149925	1.55601	0.119705	0.512728
PSMG1	555.966	-0.146707	0.164423	-0.892256	0.372256	0.762869
BRWD1	690.526	0.184584	0.173738	1.06243	0.288042	0.703403
HMGN1	2183.58	0.178038	0.123763	1.43854	0.150282	0.561591
LOC132345905	78.2362	0.358354	0.319521	1.12154	0.262059	0.68257
LOC534913	283.277	-0.242924	0.191566	-1.26809	0.204765	0.631189
GET1	1006.24	-0.276783	0.138985	-1.99146	0.0464304	0.329853
SH3BGR	576.209	-0.0249579	0.172894	-0.144354	0.885221	0.976304
B3GALT5	11.1709	-3.2745	1.18564	-2.76181	0.00574824	0.098035
PCP4	974.612	-1.48977	0.183397	-8.12318	4.54108e-16	1.44207e-13
DSCAM	14.4376	-1.61347	0.766699	-2.10443	0.0353408	0.285587
LOC112448000	34.0411	-2.64181	1.71206	-1.54306	NA	NA
BACE2	493.127	-0.139374	0.190096	-0.733177	0.46345	0.818406
MX1	1258.99	0.256139	0.227782	1.12449	0.260805	0.681255
PRDM15	101.061	0.0783337	0.2791	0.280665	0.778967	0.9485
C2CD2	16.7502	0.198128	0.648762	0.305394	0.760066	0.944821
ZBTB21	106.848	-0.167343	0.298987	-0.559699	0.575685	0.870212
ABCG1	423.912	-0.533797	0.228334	-2.33779	0.019398	0.208391
RSPH1	26.4054	-0.990402	0.661768	-1.4966	0.134498	0.538834
SLC37A1	71.0661	-0.0286461	0.402151	-0.071232	0.943213	0.987755
PDE9A	418.324	-0.301229	0.220141	-1.36835	0.171203	0.591931
WDR4	104.239	0.189042	0.33438	0.565351	0.571835	0.868279
NDUFV3	1500.96	-0.0684832	0.153063	-0.447419	0.654572	0.905193
LOC132345932	53.044	-0.30475	0.379478	-0.803078	0.42193	0.794494
PKNOX1	228.303	0.124395	0.204547	0.60815	0.543088	0.856661
CBS	922.303	-0.108351	0.197863	-0.547607	0.583962	0.874238
U2AF1	1024.7	0.203206	0.17175	1.18315	0.23675	0.661938
CRYAA	28.9998	0.0680704	2.67198	0.0254757	0.979676	0.995538
SIK1	139.111	0.0556935	0.347107	0.16045	0.872526	0.973622
HSF2BP	219.454	0.288222	0.230866	1.24844	0.211871	0.638589
RRP1B	240.851	0.280847	0.213345	1.3164	0.188041	0.609565
PDXK	2078.86	-0.364559	0.130693	-2.78944	0.00527989	0.0928395
LOC514170	142.322	-0.302514	0.32668	-0.926023	0.354434	0.749964
LOC512805	5645.94	-0.164802	0.158166	-1.04196	0.297431	0.7107
RRP1	2044.51	0.201753	0.182576	1.10503	0.269145	0.689024
AGPAT3	213.45	0.121357	0.219276	0.553443	0.57996	0.873311
TRAPPC10	306.482	0.0847704	0.219866	0.385555	0.699826	0.923447
PWP2	28.4205	0.314606	0.523709	0.600726	0.548023	0.857667
GATD3	1746.76	0.172359	0.123834	1.39185	0.163967	0.581327
ICOSLG	1091.15	-0.0278443	0.192046	-0.144987	0.884721	0.976304
PFKL	3242.8	0.149566	0.140727	1.06281	0.287867	0.703192
CFAP410	1099.14	-0.132593	0.161159	-0.822742	0.410655	0.786333
TRPM2	49.3514	-2.1925	0.537441	-4.07952	4.5129e-05	0.00253201
UBE2G2	1250.39	-0.0914642	0.145385	-0.629117	0.529272	0.850645
SUMO3	1474.98	0.171783	0.13384	1.2835	0.199318	0.625251
PTTG1IP	3823.17	0.0247137	0.12158	0.203271	0.838924	0.966579
ITGB2	763.718	-0.0926724	0.187257	-0.494894	0.620675	0.891155
SLX9	340.387	0.0482636	0.213898	0.225639	0.821483	0.961352
LOC132345975	28.8385	0.192372	0.515623	0.373086	0.709085	0.925925
ADARB1	201.515	-0.733853	0.285092	-2.57409	0.0100505	0.139008
POFUT2	3217.85	-0.303179	0.157617	-1.92352	0.0544149	0.358655
COL18A1	581.784	0.256963	0.862907	0.297787	0.765866	0.946099
SLC19A1	129.855	0.263272	0.253512	1.0385	0.299037	0.712394
LOC100849587	106.953	-0.584144	0.315033	-1.85423	0.0637061	0.385663
PCBP3	434.342	-0.741114	0.201536	-3.67733	0.000235686	0.00921728
COL6A1	607.441	0.322923	1.03418	0.312251	0.75485	0.943147
COL6A2	4161.81	0.127711	0.454036	0.281279	0.778497	0.948415
LSS	2446.82	0.135487	0.157742	0.858914	0.390388	0.775244
MCM3AP	633.949	-0.145816	0.154906	-0.94132	0.346541	0.744786
YBEY	1406.53	-0.538397	0.168564	-3.19402	0.00140308	0.0360488
C1H21orf58	32.7837	-0.863685	0.594399	-1.45304	0.146213	0.55713
PCNT	196.66	0.228601	0.238341	0.959132	0.337492	0.739243
LOC100847825	12.3629	-1.09083	0.836917	-1.30339	0.192441	0.61638
DIP2A	379.484	0.0937313	0.192082	0.487975	0.625568	0.892913
S100B	343105	0.0523762	0.153065	0.342184	0.732213	0.932417
PRMT2	2138.18	-0.352812	0.160395	-2.19965	0.027832	0.252236
FBXO25	701.785	0.08988	0.156134	0.575661	0.564845	0.865001
TDRP	115.244	-0.179746	0.316249	-0.568368	0.569785	0.867379
RUNX1	44.4503	-0.3023	0.430931	-0.701504	0.482989	0.828373
LOC112448042	113.903	1.07842	0.265514	4.06164	4.87295e-05	0.00269591
LOC104971069	17.6088	0.796838	0.661618	1.20438	0.228443	0.653553
CBR1	75.5597	0.362296	0.330411	1.0965	0.27286	0.692198
CBR3	89.7734	-0.357223	0.316607	-1.12829	0.259199	0.680032
DOP1B	66.1121	-0.647486	0.375069	-1.72631	0.0842913	0.437664
LOC101904468	481.121	-0.101335	0.16756	-0.604767	0.545334	0.856893
LOC101903402	260.956	-0.117296	0.217509	-0.539272	0.589699	0.876892
MORC3	268.283	0.169093	0.211484	0.799554	0.423969	0.795343
HLCS	1626.25	-0.174758	0.157693	-1.10822	0.267768	0.688179
LOC112448075	63.4673	-0.293522	0.409509	-0.716765	0.473519	0.823189
PIGP	1388.1	0.0765365	0.135124	0.566416	0.571111	0.867472
TTC3	2352.35	-0.40835	0.158718	-2.5728	0.0100879	0.139284
VPS26C	1329	-0.114003	0.137295	-0.830348	0.406342	0.785593
DYRK1A	502.506	0.13156	0.169063	0.778171	0.436468	0.803184
KCNJ6	63.8029	0.270806	0.400186	0.6767	0.498596	0.837145
ERG	21.763	-0.146038	0.625228	-0.233575	0.815315	0.959399
ETS2	235.321	-0.231916	0.253547	-0.914688	0.360356	0.754809
PIK3R4	643.79	-0.141741	0.164103	-0.863734	0.387734	0.774178
LOC112448103	33.4721	-0.0918613	0.471335	-0.194896	0.845474	0.967375
CAPN7	328.341	0.101262	0.18964	0.533971	0.593362	0.878289
SH3BP5	423.47	-0.308238	0.277769	-1.10969	0.267131	0.687886
LOC107132228	2304.37	-0.218284	0.138353	-1.57773	0.114627	0.503952
METTL6	563.942	-0.0136464	0.162984	-0.0837285	0.933272	0.985606
EAF1	28.6563	0.282353	0.497594	0.567437	0.570417	0.867379
COLQ	51.4994	0.636097	0.605744	1.05011	0.293668	0.707889
HACL1	372.055	0.393538	0.203497	1.93387	0.0531287	0.353553
BTD	50.0359	-0.358959	0.418017	-0.85872	0.390495	0.775244
ANKRD28	383.568	0.0988672	0.188936	0.523285	0.600776	0.881945
LOC100848527	985.828	0.103304	0.157591	0.65552	0.512133	0.844233
GALNT15	258.423	0.199215	0.223437	0.891595	0.37261	0.762984
DPH3	910.124	-0.0712158	0.156934	-0.453794	0.649977	0.903243
OXNAD1	217.414	-0.0825335	0.222041	-0.371704	0.710113	0.92601
RFTN1	112.05	-0.844958	0.372747	-2.26684	0.0234001	0.232653
PLCL2	251.963	-0.101935	0.209853	-0.485744	0.627149	0.893567
TBC1D5	114.629	-0.143406	0.31141	-0.460507	0.645153	0.90232
SATB1	273.371	-0.106119	0.268533	-0.395182	0.692709	0.920096
KCNH8	22.4481	-0.247905	0.722787	-0.342985	0.73161	0.93214
LOC104971054	11.5567	1.07552	0.770145	1.39652	0.162558	0.579578
EFHB	281.951	-0.220842	0.196981	-1.12113	0.262231	0.682685
RAB5A	32.4645	0.106269	0.455371	0.233368	0.815475	0.959399
PP2D1	10.5493	-0.179883	0.794502	-0.22641	0.820883	0.96129
KAT2B	1780.29	-0.00763131	0.174649	-0.0436952	0.965147	0.991953
LOC132346090	16.5072	1.072	0.705516	1.51946	0.128647	0.528775
ZNF596	99.6898	0.10293	0.286023	0.359866	0.718947	0.928616
LOC104970957	12.3316	0.177885	0.733594	0.242484	0.808405	0.957914
TXLNA	898.841	-0.0307582	0.14165	-0.217143	0.828097	0.962387
KPNA6	219.502	-0.188649	0.229387	-0.822405	0.410846	0.786333
TMEM39B	150.699	-0.301531	0.246766	-1.22193	0.221734	0.648855
KHDRBS1	2702	-0.0354342	0.118841	-0.298164	0.765578	0.946099
LOC132346092	14.5552	-0.525621	0.695286	-0.755979	0.449662	0.809958
OCA2	139.828	1.12018	0.280035	4.00014	6.33041e-05	0.00329555
HERC2	711.238	-0.241585	0.146596	-1.64797	0.0993587	0.471212
NIPA1	713.332	0.0349604	0.174236	0.200649	0.840973	0.967016
NIPA2	901.035	-0.0999901	0.144052	-0.694124	0.487605	0.830737
CYFIP1	742.11	0.180389	0.167887	1.07447	0.282614	0.699318
TUBGCP5	136.626	0.72907	0.281732	2.58781	0.00965874	0.13613
CCDC115	868.757	-0.0567243	0.145433	-0.390038	0.696509	0.921674
IMP4	1730.41	-0.32852	0.145313	-2.26078	0.023773	0.234624
PTPN18	2436.67	-0.321192	0.150823	-2.1296	0.0332046	0.277194
ARHGEF4	1749.26	-0.0128861	0.162447	-0.0793249	0.936774	0.986019
FAM168B	1216.33	0.332585	0.145047	2.29295	0.0218508	0.22155
PLEKHB2	2497.13	0.108199	0.164783	0.656617	0.511427	0.844057
UGGT1	349.051	-7.27103e-05	0.205716	-0.00035345	0.999718	0.99982
SAP130	216.631	-0.0692356	0.234347	-0.295441	0.767657	0.946175
AMMECR1L	157.181	-0.251741	0.228986	-1.09937	0.271605	0.690924
POLR2D	445.564	-0.162757	0.184814	-0.880651	0.378507	0.768435
WDR33	693.834	0.239166	0.158112	1.51263	0.130373	0.532145
SFT2D3	163.597	0.0535552	0.25576	0.209396	0.834139	0.965269
LIMS2	215.858	-0.234275	0.313473	-0.747352	0.454851	0.813431
GPR17	99.6139	-0.357448	0.313845	-1.13893	0.254731	0.67544
IWS1	331.312	0.176318	0.191132	0.922497	0.35627	0.751114
PROC	891.688	0.377397	0.194492	1.94043	0.052328	0.35028
MAP3K2	204.186	0.277323	0.222725	1.24514	0.213082	0.640174
ERCC3	110.446	0.374272	0.278558	1.3436	0.179077	0.599618
BIN1	18709.7	-0.267149	0.122743	-2.1765	0.029518	0.259677
NAB1	415.382	0.0707553	0.186428	0.379532	0.704293	0.924295
LOC104971101	183.795	0.1261	0.233319	0.540462	0.588878	0.876555
NEMP2	80.1662	0.154821	0.337793	0.458331	0.646715	0.902728
MFSD6	17.499	0.232787	0.728541	0.319525	0.749328	0.941513
INPP1	299.948	0.528897	0.224448	2.35643	0.0184515	0.20275
HIBCH	466.473	0.45806	0.178388	2.56777	0.0102356	0.140015
C2H2orf88	425.956	-0.397307	0.172685	-2.30076	0.021405	0.218912
PMS1	201.297	0.0359829	0.209013	0.172156	0.863315	0.971767
ORMDL1	306.228	0.487907	0.237082	2.05796	0.0395935	0.302098
LOC132342938	347.854	0.0773723	0.190521	0.406109	0.684663	0.916863
OSGEPL1	43.4194	0.558089	0.418914	1.33223	0.182785	0.603928
ASNSD1	336.759	-0.241605	0.186957	-1.2923	0.196253	0.621356
SLC40A1	588.954	-0.224444	0.161041	-1.3937	0.163407	0.580312
LOC100848294	11.9352	0.0956823	0.872838	0.109622	0.912709	0.980562
WDR75	91.1526	0.365042	0.305522	1.19481	0.23216	0.657142
LOC101905730	15.023	0.453035	0.704983	0.642619	0.520472	0.847474
LOC132342939	37.493	-0.328751	0.485353	-0.677344	0.498188	0.837145
COL5A2	269.087	0.724656	0.247177	2.93173	0.00337081	0.067323
COL3A1	358.189	0.15081	0.968633	0.155694	0.876274	0.974743
CALCRL	308.981	0.293763	0.208495	1.40897	0.158845	0.573811
FAM171B	1063.21	-0.113889	0.137027	-0.831146	0.405891	0.785339
ITGAV	2225.37	0.0397317	0.151748	0.261827	0.793455	0.952203
ZC3H15	779.113	-0.0334935	0.149093	-0.224648	0.822253	0.96145
LOC614531	18.2486	0.0107184	0.60368	0.0177552	0.985834	0.996313
NUP35	144.622	0.479211	0.266544	1.79787	0.0721977	0.409852
DUSP19	27.3089	1.92581	0.565715	3.4042	0.000663578	0.0202621
LOC132342946	17.8804	-0.170944	0.606665	-0.281777	0.778115	0.948392
NCKAP1	1717.76	0.112054	0.124255	0.901801	0.367162	0.759695
FRZB	224.578	0.307598	0.689739	0.445963	0.655624	0.905795
DNAJC10	378.918	0.175617	0.186282	0.942749	0.345809	0.744531
LOC107132237	120.276	-0.162621	0.293518	-0.554041	0.579551	0.873065
PDE1A	1014.72	0.301453	0.148277	2.03305	0.0420477	0.313296
ITPRID2	364.932	-0.38895	0.276782	-1.40526	0.159944	0.575089
UBE2E3	1579.18	0.0309184	0.160228	0.192966	0.846986	0.967375
CWC22	126.994	0.0546306	0.266056	0.205335	0.83731	0.966053
SESTD1	588.262	0.531078	0.160475	3.30941	0.00093493	0.0267474
CCDC141	46.6084	0.244824	0.397767	0.615496	0.538227	0.85438
TTN	93.2854	0.376779	0.353464	1.06596	0.28644	0.702301
PLEKHA3	239.981	0.293626	0.212861	1.37942	0.167764	0.58699
FKBP7	325.793	0.0723421	0.258763	0.279568	0.779809	0.94887
PJVK	33.1218	-0.0547748	0.480323	-0.114038	0.909208	0.980202
PRKRA	144.6	0.381183	0.26308	1.44892	0.147359	0.559352
OSBPL6	337.933	-0.0705959	0.174964	-0.403489	0.686588	0.917725
LOC112442547	46.0146	0.131118	0.42893	0.305687	0.759843	0.944821
RBM45	166.306	0.342753	0.285755	1.19946	0.230348	0.654776
PDE11A	14.1841	-0.902128	0.749675	-1.20336	0.228838	0.653553
LOC132342954	47.5371	0.151312	0.407395	0.371415	0.710329	0.92601
IFT70A	190.503	0.0300385	0.240879	0.124703	0.900758	0.977868
IFT70B	10.3594	1.32424	0.829133	1.59714	0.110235	0.495367
AGPS	4165.81	-0.165175	0.14377	-1.14888	0.250604	0.672143
NFE2L2	1243.16	0.0918164	0.163904	0.560184	0.575354	0.870178
HNRNPA3	27.2742	0.220456	0.50849	0.433551	0.664614	0.909617
MTX2	664.512	-0.139063	0.166426	-0.835585	0.403389	0.784117
HOXD1	182.694	0.375543	0.273764	1.37178	0.170133	0.590779
HOXD3	1782.55	0.0827052	0.145192	0.569625	0.568932	0.867121
HOXD4	70.8895	0.292042	0.427278	0.683495	0.494294	0.834848
HOXD8	646.126	0.211373	0.161343	1.31009	0.190167	0.612842
LOC519274	265.156	-0.732562	0.199261	-3.6764	0.000236547	0.00922823
LNPK	813.764	0.199523	0.142087	1.40424	0.160248	0.575399
ATP5MC3	1396.26	0.288741	0.17947	1.60885	0.107648	0.489332
ATF2	1125.23	0.202668	0.138765	1.46051	0.144149	0.554324
CHN1	654.693	-0.39394	0.191298	-2.0593	0.0394654	0.301701
WIPF1	1591.35	0.0281252	0.14141	0.198891	0.842348	0.967247
GPR155	313.606	0.841098	0.19651	4.28019	1.86737e-05	0.00120041
SCRN3	394.855	-0.197332	0.188225	-1.04838	0.294462	0.708732
CIR1	1402.33	-0.279915	0.143907	-1.94512	0.0517609	0.348541
OLA1	296.114	-0.196005	0.181389	-1.08058	0.279884	0.697167
SP3	575.805	0.0591274	0.180633	0.327335	0.743414	0.938763
LOC107132247	2192.51	-0.156553	0.129406	-1.20979	0.226361	0.651235
CDCA7	27.2133	-0.656435	0.509544	-1.28828	0.197648	0.622917
MAP3K20	451.873	-0.141306	0.175295	-0.806103	0.420183	0.793297
RAPGEF4	35.297	-0.784547	0.543165	-1.4444	0.148627	0.560977
PDK1	484.424	0.42891	0.195794	2.19062	0.0284794	0.255623
ITGA6	585.864	0.11772	0.15555	0.756799	0.449171	0.809927
LOC132342958	93.0271	-0.336584	0.333717	-1.00859	0.313171	0.722276
METAP1D	402.051	0.510206	0.182905	2.78946	0.00527955	0.0928395
HAT1	141.136	0.232564	0.317392	0.732736	0.463719	0.818406
SLC25A12	305.356	0.169357	0.211383	0.801186	0.423024	0.795049
DYNC1I2	3196.69	-0.100829	0.116463	-0.865762	0.386621	0.773534
LOC784052	3226.32	-2.14947	0.164075	-13.1006	3.26776e-39	5.76505e-36
CYBRD1	648.576	0.360279	0.160938	2.23862	0.0251807	0.239526
DCAF17	240.128	0.247492	0.250275	0.988882	0.322721	0.730771
METTL8	188.454	-0.0587357	0.223454	-0.262854	0.792663	0.952041
LOC107132243	16.0171	0.234986	0.817302	0.287514	0.773719	0.947043
LOC112442555	84.2712	0.279059	0.337777	0.826163	0.408712	0.786228
GORASP2	1719.88	-0.0503185	0.126917	-0.396469	0.691759	0.919946
LOC101905343	251.159	0.0203889	0.205375	0.0992761	0.920919	0.98272
GAD1	41.7272	-1.60533	0.608877	-2.63654	0.00837562	0.12371
ERICH2	56.5936	0.0878646	0.38601	0.227622	0.81994	0.961094
SP5	28.0682	-0.620045	0.761743	-0.813982	0.415656	0.790771
UBR3	711.652	0.194283	0.182722	1.06327	0.287659	0.703192
METTL5	214.81	-0.210486	0.210265	-1.00105	0.316803	0.726277
SSB	959.606	0.100206	0.155407	0.6448	0.519057	0.84697
LOC112442557	26.3501	-0.781464	0.54701	-1.42861	0.153117	0.564924
KLHL23	27.3691	0.00337337	0.845575	0.00398944	0.996817	0.999438
PHOSPHO2	156.454	-0.034396	0.244747	-0.140537	0.888236	0.976638
CFAP210	20.3978	-0.301622	0.633453	-0.476156	0.633963	0.896275
PPIG	392.243	0.100183	0.178847	0.56016	0.57537	0.870178
FASTKD1	84.9127	0.318536	0.356672	0.89308	0.371814	0.762869
LOC101906273	102.671	-0.353279	0.320485	-1.10233	0.27032	0.690198
BBS5	135.579	-0.214499	0.240195	-0.89302	0.371846	0.762869
LRP2	11.9423	-1.62897	1.10479	-1.47446	0.140358	0.549322
DHRS9	47.5591	-0.707268	0.40575	-1.74311	0.0813139	0.430798
NOSTRIN	24.5351	-0.265845	0.550324	-0.48307	0.629046	0.894073
CERS6	271.599	0.648994	0.258736	2.50832	0.0121306	0.157876
LOC100847850	20.4643	-0.159291	0.58109	-0.274125	0.783989	0.949823
B3GALT1	41.8537	-0.17243	0.456924	-0.377372	0.705897	0.924641
SCN7A	696.587	-0.239936	0.171971	-1.39522	0.162951	0.579729
LOC780963	164.302	0.534099	0.238865	2.23598	0.0253528	0.239961
SCN1A	77.1073	-0.0561874	0.395624	-0.142022	0.887062	0.976483
LOC132342960	10.6091	-0.246105	0.848694	-0.289981	0.771831	0.946561
TTC21B	97.661	-0.50651	0.350961	-1.44321	0.148962	0.560977
GALNT3	29.817	-0.202295	0.499196	-0.405242	0.685299	0.917025
CSRNP3	36.869	0.0266534	0.456384	0.0584013	0.953429	0.990514
SCN2A	33.7956	-0.958929	0.659645	-1.45371	0.146028	0.556961
SCN3A	34.9391	-1.4416	0.555922	-2.59317	0.00950952	0.134574
COBLL1	697.655	0.0427782	0.155272	0.275505	0.782928	0.949609
GRB14	15.1283	0.433528	0.692442	0.626085	0.531259	0.851451
KCNH7	36.912	0.474472	0.44314	1.0707	0.284303	0.700412
GCA	897.974	0.414218	0.181164	2.28642	0.0222294	0.224815
IFIH1	105.243	0.719026	0.314826	2.28388	0.0223786	0.226035
DPP4	98.7523	1.93595	0.521447	3.71265	0.000205097	0.00830749
SLC4A10	112.892	-0.40868	0.285447	-1.43172	0.152225	0.564
PSMD14	706.681	-0.0674878	0.146904	-0.4594	0.645947	0.902377
TANK	92.1872	0.472662	0.439445	1.07559	0.282111	0.699318
RBMS1	1165.78	0.00990599	0.160027	0.0619019	0.950641	0.99016
PLA2R1	324.163	-0.244103	0.243951	-1.00062	0.317009	0.726422
LOC132343551	189.587	-0.431576	0.25863	-1.6687	0.0951775	0.462431
LY75	18.9096	-0.402021	0.638151	-0.629978	0.528709	0.850564
CD302	597.717	-0.168236	0.196244	-0.857283	0.391289	0.775994
MARCHF7	644.202	0.249758	0.155131	1.60999	0.107401	0.488628
BAZ2B	340.292	0.423411	0.209489	2.02116	0.0432635	0.31881
WDSUB1	251.721	0.0561802	0.226174	0.248394	0.80383	0.956734
TANC1	273.13	0.273826	0.212543	1.28833	0.197631	0.622917
PKP4	13853.8	-0.0179027	0.190697	-0.0938803	0.925204	0.98328
CCDC148	22.7396	0.788141	0.611733	1.28837	0.197616	0.622917
UPP2	14.3355	-0.0198915	0.728891	-0.0272902	0.978228	0.99494
LOC101907729	37.1287	0.278412	0.455118	0.611736	0.540712	0.85589
ACVR1	241.912	0.467368	0.224317	2.08352	0.0372039	0.291908
ACVR1C	13.7855	0.197123	0.745542	0.264403	0.791469	0.951799
CYTIP	68.7239	-0.48155	0.342619	-1.4055	0.159873	0.575089
ERMN	8854.27	0.0592077	0.155906	0.379766	0.704119	0.924295
GPD2	626.508	0.187152	0.149949	1.24811	0.211992	0.638812
NR4A2	387.022	0.055685	0.256256	0.217302	0.827973	0.962387
KCNJ3	12.8188	-0.271238	0.761048	-0.3564	0.721541	0.929921
GALNT13	53.5833	-0.821045	0.488809	-1.67968	0.0930187	0.457625
RPRM	10.9977	-0.803321	0.767151	-1.04715	0.295031	0.708914
LOC785568	395.51	0.0795525	0.192142	0.41403	0.678852	0.915456
ARL6IP6	224.538	0.0873756	0.210243	0.415594	0.677707	0.914942
LOC132342969	102.167	0.45615	0.316556	1.44098	0.149591	0.561118
PRPF40A	669.068	-0.0108328	0.150077	-0.0721813	0.942458	0.987615
FMNL2	9230.87	0.108318	0.114907	0.942664	0.345853	0.744531
LOC101902790	12.9271	-0.114896	0.699067	-0.164357	0.86945	0.973076
LOC112442568	22.9704	2.73233	0.624917	4.3723	1.22944e-05	0.000837811
STAM2	225.16	0.18596	0.243847	0.76261	0.445696	0.807354
CACNB4	122.355	-0.195435	0.264973	-0.737565	0.460779	0.816636
ARL5A	139.53	-0.245746	0.257515	-0.954299	0.339932	0.740797
NEB	23.8843	0.971334	0.586718	1.65554	0.0978157	0.468512
RIF1	80.5347	0.190738	0.299691	0.636449	0.524484	0.848947
NMI	295.828	0.368598	0.19295	1.91033	0.0560901	0.362327
RBM43	229.061	0.230746	0.209392	1.10198	0.27047	0.690221
RND3	113.288	0.400929	0.34022	1.17844	0.238621	0.663391
MMADHC	2202.63	-0.00293488	0.131048	-0.0223954	0.982133	0.99603
LYPD6	42.3367	-0.484511	0.513249	-0.944008	0.345166	0.744043
KIF5C	2364.99	0.0818892	0.145721	0.561958	0.574145	0.869408
EPC2	125.739	0.114049	0.264945	0.430461	0.66686	0.910439
MBD5	92.9451	-0.0402176	0.317487	-0.126675	0.899198	0.977862
LOC615626	901.696	0.0203966	0.216879	0.0940464	0.925072	0.98328
LOC132343567	14.0546	-0.0245767	0.694362	-0.0353947	0.971765	0.993853
ORC4	373.215	0.373043	0.181001	2.06099	0.0393037	0.300899
ACVR2A	168.18	-0.373695	0.240998	-1.55062	0.120993	0.515049
LOC786829	10.4348	0.677227	0.784149	0.863646	0.387783	0.774178
LOC781064	240.491	0.160869	0.221533	0.726162	0.467739	0.820535
LOC101904069	27.7528	-1.08079	0.547861	-1.97274	0.0485251	0.338356
LOC613677	700.144	-0.171338	0.182444	-0.939122	0.347668	0.746121
ZEB2	3815.6	-0.108308	0.160675	-0.674081	0.50026	0.837441
GTDC1	512.117	0.173963	0.161209	1.07912	0.280536	0.697519
ARHGAP15	100.615	0.109052	0.313606	0.347735	0.728039	0.931597
KYNU	35.5951	0.367161	0.490598	0.748395	0.454222	0.812745
LOC101904447	18.5678	0.120826	0.629322	0.191994	0.847747	0.967496
LRP1B	48.1868	0.0110889	0.428044	0.0259059	0.979332	0.995375
SPOPL	162.385	0.0736449	0.237885	0.309582	0.756879	0.944615
HNMT	157.484	-0.115908	0.264166	-0.438767	0.66083	0.908273
LOC785761	325.868	0.0441169	0.19293	0.228668	0.819127	0.96068
CXCR4	1230.1	-0.208546	0.206615	-1.00935	0.312807	0.722276
DARS1	1404.1	-0.0147074	0.138129	-0.106476	0.915205	0.981246
MCM6	89.3155	-0.0264127	0.287557	-0.0918519	0.926816	0.983678
UBXN4	4731	-0.0657635	0.116714	-0.563458	0.573123	0.869072
LOC132342829	52.6116	0.0349496	0.405783	0.0861288	0.931364	0.98525
R3HDM1	165.986	0.386279	0.280841	1.37544	0.168996	0.589352
ZRANB3	55.5611	0.779103	0.401675	1.93963	0.0524243	0.350482
LOC132343098	26.6378	0.436421	0.56655	0.770313	0.441114	0.80432
RAB3GAP1	595.749	0.255434	0.16203	1.57646	0.11492	0.503952
MAP3K19	46.0587	-0.0191584	0.70565	-0.02715	0.97834	0.99494
CCNT2	377.674	0.476078	0.191724	2.48314	0.013023	0.165062
TMEM163	118.392	-0.243554	0.270643	-0.899908	0.368169	0.759894
MGAT5	321.039	0.0625499	0.197517	0.316681	0.751486	0.942539
NCKAP5	16.9734	0.371269	0.783099	0.474102	0.635427	0.896942
LYPD1	410.989	-0.104326	0.177323	-0.588338	0.556305	0.861001
GPR39	41.3437	0.060838	0.445774	0.136477	0.891444	0.976983
SLC35F5	344.822	0.0593875	0.19852	0.299151	0.764825	0.946099
LOC100847374	289.629	-0.170128	0.203126	-0.83755	0.402284	0.78346
ACTR3	728.047	-0.071815	0.190519	-0.376943	0.706216	0.924655
DPP10	108.681	0.307106	0.328585	0.934632	0.349978	0.747182
DDX18	663.163	0.0360021	0.198068	0.181766	0.855766	0.969691
CCDC93	424.175	0.156902	0.171989	0.912277	0.361623	0.754997
INSIG2	428.838	-0.102479	0.179981	-0.56939	0.569092	0.867121
EN1	25.0213	1.03915	0.552766	1.87991	0.0601199	0.374053
C1QL2	95.1512	-0.99047	0.342524	-2.89168	0.00383188	0.0740178
STEAP3	157.92	-0.0637779	0.227576	-0.280249	0.779286	0.948743
C2H2orf76	706.997	-0.249354	0.152425	-1.63591	0.101858	0.477078
DBI	8997.92	-0.144392	0.12447	-1.16006	0.246025	0.668254
TMEM37	48.0001	1.56584	0.697995	2.24334	0.0248749	0.238536
TMEM177	169.766	0.375424	0.296636	1.26561	0.205654	0.631898
PTPN4	281.533	0.26614	0.212209	1.25414	0.20979	0.637389
EPB41L5	1638.34	0.233789	0.136598	1.71151	0.0869868	0.444592
TMEM185B	616.134	0.4129	0.169197	2.44036	0.0146727	0.177925
RALB	1664.38	-0.141327	0.158198	-0.893352	0.371669	0.762869
INHBB	25.6373	-0.971357	0.558704	-1.73859	0.0821072	0.432691
GLI2	16.8629	-0.292794	0.70906	-0.412933	0.679655	0.915485
CLASP1	194.425	0.0701996	0.228813	0.306799	0.758996	0.944809
NIFK	442.597	0.0625892	0.204863	0.305517	0.759972	0.944821
TSN	481.863	0.220977	0.189813	1.16419	0.244349	0.666818
GYPC	739.708	-0.0203879	0.18471	-0.110378	0.91211	0.980533
GLS	262.003	0.0297272	0.194894	0.15253	0.878769	0.97481
STAT1	536.094	0.00336545	0.156652	0.0214836	0.98286	0.99603
LOC104971266	28.615	1.08515	0.51208	2.11909	0.0340825	0.280105
STAT4	84.6554	0.139682	0.547021	0.255351	0.798452	0.954009
MYO1B	49.8048	1.06768	0.561348	1.90199	0.057172	0.365744
NABP1	49.1577	0.347465	0.449608	0.772818	0.43963	0.804271
CAVIN2	107.257	0.25489	0.298284	0.85452	0.392817	0.77677
TMEFF2	1702.53	0.289267	0.178857	1.6173	0.105813	0.486335
LOC132342842	227.58	-0.523133	0.229514	-2.27931	0.0226488	0.228184
SLC39A10	62.2189	-0.407979	0.393685	-1.03631	0.300059	0.713167
DNAH7	30.667	0.131068	0.666958	0.196517	0.844206	0.967375
STK17B	72.717	-0.127572	0.378348	-0.337182	0.73598	0.93395
HECW2	125.833	0.474324	0.315847	1.50175	0.133161	0.536839
CCDC150	85.708	0.234962	0.3044	0.771888	0.440181	0.80432
GTF3C3	77.9382	0.796342	0.395756	2.01221	0.0441983	0.321671
ANKRD44	548.171	0.388731	0.173757	2.23721	0.0252726	0.239778
SF3B1	1582.1	0.0385328	0.143571	0.268388	0.7884	0.950677
COQ10B	347.82	0.585407	0.229038	2.55594	0.0105902	0.143676
HSPD1	1018.8	0.253472	0.139256	1.82019	0.0687296	0.40062
HSPE1	8952.32	-0.114368	0.126164	-0.906505	0.364669	0.757365
MOB4	278.62	0.347925	0.229898	1.51339	0.13018	0.531865
RFTN2	1161.5	0.0605685	0.133515	0.453645	0.650084	0.903243
MARS2	50.6395	0.0982562	0.382109	0.257142	0.797069	0.953108
PLCL1	700.935	0.00271857	0.172046	0.0158014	0.987393	0.99681
FTCDNL1	87.9522	-0.0290974	0.328639	-0.0885391	0.929448	0.984604
C2H2orf69	199.374	-0.00675333	0.237467	-0.0284391	0.977312	0.994515
TYW5	314.849	0.0570416	0.200357	0.2847	0.775874	0.947568
MAIP1	94.9824	-0.151417	0.306951	-0.493294	0.621805	0.891598
LOC132343175	69.1285	0.671132	0.466178	1.43965	0.149967	0.561332
SPATS2L	1074.38	0.340495	0.156492	2.1758	0.0295701	0.259975
KCTD18	138.886	-0.352402	0.266179	-1.32393	0.185526	0.607879
SGO2	124.7	0.176417	0.278158	0.634234	0.525928	0.848947
AOX1	670.01	0.537856	0.207852	2.58768	0.00966235	0.13613
BZW1	2771.35	0.00298319	0.13734	0.0217212	0.98267	0.99603
CLK1	1615.36	0.751883	0.140228	5.36188	8.23613e-08	8.89614e-06
PPIL3	611.645	-0.0578696	0.149184	-0.387908	0.698084	0.922682
NIF3L1	546.89	0.126117	0.163831	0.7698	0.441419	0.80432
ORC2	109.957	0.217778	0.330251	0.659433	0.509618	0.843146
HYCC2	92.0261	0.231956	0.396351	0.585229	0.558394	0.862202
NDUFB3	2161.29	-0.217931	0.127312	-1.71179	0.0869361	0.444592
CFLAR	225.707	0.303885	0.219327	1.38553	0.165891	0.583698
FLACC1	13.6465	-0.753831	0.958792	-0.786229	0.431733	0.799973
CASP8	71.0961	0.493481	0.341836	1.44362	0.148846	0.560977
TRAK2	3153.58	0.0339927	0.136299	0.249397	0.803053	0.956734
STRADB	673.477	-0.300714	0.151142	-1.98961	0.0466337	0.330706
TMEM237	454.285	-0.243356	0.195404	-1.2454	0.212986	0.640174
ALS2	296.878	0.178928	0.187226	0.95568	0.339234	0.740393
LOC132343179	14.6562	-1.04294	0.696228	-1.49798	0.134138	0.538555
KIAA2012	42.5422	-0.361778	0.477788	-0.757193	0.448934	0.809927
SUMO1	2170.94	0.072154	0.127103	0.56768	0.570252	0.867379
NOP58	335.74	0.0949339	0.202142	0.46964	0.638612	0.898528
BMPR2	514.357	-0.156017	0.171869	-0.907764	0.364003	0.756756
FAM117B	160.078	0.470042	0.266	1.76708	0.0772154	0.420359
ICA1L	176.19	0.218464	0.261062	0.836827	0.40269	0.783549
WDR12	289.951	0.0931843	0.211483	0.440624	0.659485	0.907786
CARF	94.955	0.207301	0.375008	0.55279	0.580407	0.87371
LOC783376	7334.99	-0.218333	0.121234	-1.80093	0.0717139	0.408859
NBEAL1	54.7591	0.181737	0.411766	0.441361	0.658952	0.907587
CYP20A1	589.827	0.251502	0.172231	1.46026	0.144219	0.554406
ABI2	823.11	0.312985	0.162021	1.93176	0.0533895	0.354694
RAPH1	301.423	-0.0964277	0.182686	-0.527833	0.597615	0.880154
LOC101903301	13216.6	-0.117391	0.120266	-0.976095	0.329017	0.734527
PARD3B	98.8417	0.28163	0.303693	0.927351	0.353744	0.749435
NRP2	289.48	-0.267137	0.292295	-0.913931	0.360753	0.754857
INO80D	49.2131	0.714481	0.448974	1.59137	0.111527	0.498264
LOC112442246	569.954	-0.225715	0.185651	-1.21581	0.224059	0.650356
NDUFS1	501.989	0.115545	0.16278	0.709825	0.477813	0.826022
EEF1B2	9405.96	-0.255161	0.12802	-1.99314	0.0462464	0.329431
ADAM23	118.515	0.515022	0.335963	1.53297	0.125283	0.522207
LOC104971292	136.631	0.192808	0.255067	0.755911	0.449702	0.809958
MDH1B	81.7231	0.0693126	0.405145	0.171081	0.86416	0.972184
FASTKD2	111.522	-0.347961	0.305974	-1.13722	0.255445	0.675818
LOC132343220	20.3903	0.0390664	0.623963	0.0626101	0.950077	0.990077
KLF7	124.609	0.341032	0.278519	1.22445	0.220783	0.647945
LOC100847666	153.772	0.239491	0.234015	1.0234	0.306117	0.717633
METTL21A	534.958	0.0832823	0.176897	0.470795	0.637787	0.897791
LOC784637	31.2433	-0.510313	0.555998	-0.917834	0.358706	0.753377
CCNYL1	524.591	-0.140025	0.183062	-0.764904	0.444329	0.806753
FZD5	28.5079	0.327846	0.597811	0.548411	0.583409	0.874128
PLEKHM3	175.362	-0.144439	0.220622	-0.654693	0.512665	0.844801
IDH1	1384.76	0.0150692	0.133352	0.113003	0.910028	0.980202
PIKFYVE	246.98	0.324956	0.23752	1.36812	0.171274	0.591931
MAP2	1091.08	-0.0388936	0.212492	-0.183036	0.85477	0.96957
UNC80	125.978	0.185389	0.287359	0.645147	0.518832	0.84697
RPE	32.724	0.243526	0.542942	0.448529	0.653771	0.905189
KANSL1L	28.0952	-0.624437	0.572423	-1.09087	0.275331	0.693372
ACADL	65.2596	0.345833	0.336855	1.02665	0.304584	0.716185
LOC101906200	550.116	-0.434451	0.227415	-1.91039	0.0560827	0.362327
LANCL1	8709.83	0.214524	0.137705	1.55785	0.119269	0.511532
ERBB4	112.976	0.0620314	0.284464	0.218064	0.827379	0.962158
IKZF2	52.1211	0.537946	0.394029	1.36525	0.172175	0.592563
SPAG16	63.8431	0.0853758	0.368231	0.231854	0.816651	0.959827
BARD1	20.9727	0.259454	0.572155	0.453467	0.650212	0.903243
ATIC	1036.66	0.292543	0.14607	2.00276	0.0452036	0.325369
FN1	872.342	1.00234	1.08435	0.924364	0.355297	0.750489
TMEM169	366.034	0.449942	0.179631	2.50482	0.0122515	0.158283
PECR	1368.29	-0.0185071	0.17098	-0.108241	0.913804	0.980687
XRCC5	389.569	0.150478	0.186353	0.807487	0.419386	0.792818
SMARCAL1	315.491	0.137391	0.200283	0.685984	0.492723	0.83367
RPL37A	65417.4	-0.452768	0.128649	-3.5194	0.00043252	0.0145808
IGFBP2	426.616	3.43899	1.51363	2.27202	0.0230856	0.23069
IGFBP5	1022.59	-0.684485	0.767744	-0.891553	0.372633	0.762984
TNS1	824.183	-0.019482	0.148053	-0.131589	0.89531	0.977862
ARPC2	4207.53	0.0713536	0.137143	0.520285	0.602865	0.883297
AAMP	4863.41	0.033485	0.134288	0.249353	0.803088	0.956734
PNKD	2621.16	0.0431919	0.152491	0.283243	0.776991	0.948056
TMBIM1	9205.06	-0.157899	0.141277	-1.11765	0.263716	0.684575
CATIP	19.6706	-1.82133	1.98571	-0.917218	0.359028	0.753744
SLC11A1	19.1383	-0.284557	0.76028	-0.374279	0.708197	0.92557
CTDSP1	1382.64	0.307228	0.133457	2.30208	0.0213307	0.218912
USP37	150.857	0.280226	0.264922	1.05777	0.290162	0.705075
CNOT9	1076.88	-0.151565	0.156771	-0.966788	0.33365	0.73756
PLCD4	142.984	0.366483	0.31074	1.17939	0.238243	0.663391
ZNF142	293.374	0.20387	0.193214	1.05515	0.291355	0.70682
BCS1L	1143.56	-0.344523	0.181298	-1.90031	0.0573919	0.366855
RNF25	1574.49	-0.216411	0.152303	-1.42092	0.155339	0.567266
STK36	130.324	-0.0297368	0.260874	-0.113989	0.909246	0.980202
TTLL4	434.738	0.72989	0.200607	3.6384	0.000274335	0.0102733
CYP27A1	3463.97	-0.30508	0.142092	-2.14705	0.0317891	0.269811
PRKAG3	73.7956	0.0211035	0.379742	0.0555732	0.955682	0.990641
WNT6	93.479	1.40502	1.22646	1.14559	0.251964	0.673538
CDK5R2	42.2344	-1.8827	0.491978	-3.82681	0.000129817	0.00590674
CFAP65	41.9118	-1.98363	2.35787	-0.84128	0.400191	0.781994
NHEJ1	170.34	-0.730588	0.242635	-3.01106	0.00260337	0.0560112
CNPPD1	1890.2	0.208919	0.148285	1.4089	0.158866	0.573811
RETREG2	3531.75	0.0421137	0.131343	0.320638	0.748485	0.941147
ZFAND2B	2450.91	0.0698019	0.135587	0.514814	0.606683	0.885459
ABCB6	264.877	0.0104682	0.217509	0.0481279	0.961614	0.991397
ATG9A	1350.37	-0.193649	0.162714	-1.19012	0.234	0.659469
ANKZF1	520.339	-0.13437	0.180203	-0.745661	0.455872	0.814944
GLB1L	222.68	0.182532	0.287711	0.634426	0.525803	0.848947
STK16	1717.58	-0.207831	0.159149	-1.30589	0.19159	0.614932
TUBA4A	527.728	-0.22847	0.209691	-1.08955	0.27591	0.694059
TUBA1D	187.807	-0.736254	0.934925	-0.7875	0.430989	0.799716
DNAJB2	5254.29	-0.110623	0.119669	-0.924412	0.355272	0.750489
PTPRN	163.986	-0.488886	0.265844	-1.83899	0.065916	0.393316
RESP18	539.654	-0.14822	0.263599	-0.562293	0.573916	0.86929
DNPEP	1290.57	-0.0240133	0.1576	-0.152369	0.878896	0.97481
DES	710.204	-1.11237	0.227861	-4.88178	1.05132e-06	9.25938e-05
SPEG	448.213	0.0673794	0.194873	0.345761	0.729523	0.931653
GMPPA	2246.03	-0.293932	0.203257	-1.44611	0.148147	0.560732
ASIC4	68.8397	-0.0831009	0.3744	-0.221957	0.824347	0.961687
CHPF	1340.25	0.0939714	0.180077	0.52184	0.601782	0.882524
TMEM198	302.185	-0.224839	0.193042	-1.16471	0.244135	0.666758
OBSL1	978.561	-0.0232634	0.160601	-0.144852	0.884828	0.976304
LOC132343298	14.7899	0.0967832	0.729891	0.1326	0.89451	0.977862
INHA	84.6819	-0.390798	0.314208	-1.24376	0.213589	0.64056
STK11IP	607.58	0.329405	0.163034	2.02047	0.0433344	0.318843
SLC4A3	369.272	-0.255228	0.253304	-1.0076	0.313648	0.722488
SGPP2	15.6262	-0.868935	0.706021	-1.23075	0.218417	0.64595
FARSB	422.246	0.167664	0.180884	0.926914	0.353971	0.749781
ACSL3	757.566	0.303075	0.161327	1.87864	0.0602943	0.374698
KCNE4	68.6974	-0.0631598	0.587194	-0.107562	0.914343	0.980743
SCG2	39.771	-2.62828	1.73087	-1.51847	0.128895	0.528973
AP1S3	104.791	0.536429	0.319388	1.67956	0.0930437	0.457625
WDFY1	390.251	0.0661339	0.171997	0.384506	0.700604	0.923654
MRPL44	159.828	-0.263799	0.245068	-1.07643	0.281733	0.699112
SERPINE2	317.838	0.127915	0.321074	0.398396	0.690338	0.919486
CUL3	367.934	0.254934	0.195741	1.30241	0.192778	0.616732
DOCK10	472.148	-0.199595	0.244231	-0.817241	0.413791	0.788919
NYAP2	13.5971	-0.587836	0.830236	-0.708035	0.478923	0.826829
IRS1	89.5138	0.414505	0.314011	1.32003	0.186824	0.608185
RHBDD1	214.538	0.255031	0.230147	1.10812	0.267808	0.688179
COL4A4	99.7118	0.788961	0.279476	2.823	0.00475765	0.0855515
COL4A3	13.2546	1.23049	0.736485	1.67077	0.0947677	0.461428
MFF	1767.12	-0.130444	0.135067	-0.965773	0.334158	0.737699
AGFG1	614.52	-0.220908	0.221008	-0.999546	0.31753	0.726476
SLC19A3	13.5629	0.691249	0.718528	0.962035	0.336032	0.73891
DAW1	115.93	0.035177	0.326212	0.107835	0.914127	0.980706
SPHKAP	12.177	-1.22112	1.07713	-1.13368	0.256929	0.677212
PID1	495.965	0.114637	0.169118	0.677852	0.497866	0.837145
DNER	5829.98	-0.0182797	0.139719	-0.130832	0.895908	0.977862
TRIP12	1262.88	0.301453	0.174599	1.72654	0.0842496	0.437591
FBXO36	119.145	0.122956	0.257998	0.476579	0.633662	0.896007
LOC132343306	15.1331	-0.0162864	0.6911	-0.023566	0.981199	0.99603
SLC16A14	55.8114	0.0448862	0.442059	0.101539	0.919123	0.982088
LOC101903900	317.972	0.0730145	0.225811	0.323343	0.746436	0.940235
SP110	12.5565	0.871931	0.746039	1.16875	0.242505	0.665626
LOC510377	883.859	0.0623122	0.164601	0.378565	0.705011	0.924376
SP100	52.831	0.321623	0.370568	0.867921	0.385438	0.773292
CAB39	1006.7	-0.263277	0.166795	-1.57845	0.114462	0.503952
ITM2C	10817.2	0.332914	0.135172	2.4629	0.0137819	0.171453
C2H2orf72	285.293	0.13945	0.196829	0.708483	0.478645	0.826529
PSMD1	1371.51	-0.188339	0.176052	-1.06979	0.284714	0.700882
HTR2B	46.3461	0.199571	0.421688	0.473265	0.636024	0.897112
ARMC9	343.58	-0.368759	0.207634	-1.77601	0.0757318	0.416877
B3GNT7	84.3735	-0.470391	0.301709	-1.55909	0.118975	0.511397
NCL	1739.35	-0.180176	0.166448	-1.08248	0.279041	0.697143
LOC101905734	331.381	6.21855e-05	0.182949	0.000339907	0.999729	0.99982
PTMA	5718.89	-0.157912	0.208764	-0.756414	0.449401	0.809958
PDE6D	1815.32	-0.0546305	0.143435	-0.380874	0.703297	0.924187
COPS7B	361.613	0.0682066	0.179753	0.379445	0.704357	0.924295
NPPC	30.8749	-1.50442	0.679932	-2.2126	0.0269252	0.247774
LOC132343363	14.6529	0.189754	0.653208	0.290496	0.771437	0.946489
DIS3L2	525.329	0.0060531	0.159206	0.0380205	0.969671	0.992864
ECEL1	21.0667	-2.09583	0.687642	-3.04785	0.00230484	0.0512551
CHRNG	12.8272	1.64403	0.936256	1.75596	0.0790954	0.425365
EIF4E2	457.905	0.0903277	0.164374	0.549524	0.582646	0.874128
PHC2	7308.84	-0.129487	0.133684	-0.968609	0.33274	0.73739
ZNF362	666.305	0.0372548	0.153548	0.242626	0.808295	0.957912
TRIM62	199.986	-0.0196572	0.210731	-0.0932814	0.92568	0.98328
AZIN2	41.6551	-0.166803	0.44909	-0.371423	0.710322	0.92601
AK2	1565.28	-0.158325	0.128	-1.23692	0.216118	0.64357
LOC132343387	17.6634	-0.951184	0.618918	-1.53685	0.12433	0.521383
RNF19B	202.534	-0.0704931	0.234631	-0.300443	0.763839	0.946099
TMEM54	10.5328	0.0888051	0.883716	0.10049	0.919955	0.98225
HPCA	17.9435	-0.810795	0.664303	-1.22052	0.222268	0.649194
FNDC5	11.9262	-1.21007	0.817883	-1.47952	0.139001	0.546573
S100PBP	364.35	0.242639	0.215508	1.12589	0.260211	0.680888
YARS1	1436.05	-0.0188454	0.127894	-0.147351	0.882855	0.97605
KIAA1522	77.8866	0.242169	0.343405	0.705199	0.480686	0.827701
LOC101907639	12.4692	-0.0039368	0.751331	-0.00523978	0.995819	0.999435
SYNC	121.511	0.161124	0.258268	0.623865	0.532717	0.852079
RBBP4	68.3558	-0.081465	0.373349	-0.218201	0.827273	0.962158
ZBTB8OS	551.528	0.0355317	0.170059	0.208937	0.834498	0.965403
ZBTB8A	59.6682	0.207717	0.426366	0.487181	0.62613	0.893395
ZBTB8B	60.6844	0.841902	0.357781	2.35312	0.0186167	0.203718
BSDC1	704.447	-0.0690336	0.150956	-0.45731	0.647448	0.903022
TSSK3	82.2089	-0.253331	0.317387	-0.798174	0.424769	0.795723
FAM229A	1486.97	-0.369519	0.178	-2.07595	0.0378983	0.293823
LOC112443204	13.0067	-0.155732	0.750389	-0.207535	0.835592	0.965614
MARCKSL1	46750.9	-0.285696	0.135875	-2.10263	0.035498	0.286256
HDAC1	582.706	0.0777212	0.166466	0.466889	0.640579	0.899579
LCK	29.2024	0.650708	0.493018	1.31985	0.186886	0.608194
LOC521746	1232.53	-0.201642	0.135627	-1.48674	0.137084	0.543361
EIF3I	3146.28	0.0186966	0.129583	0.144282	0.885278	0.976304
TMEM234	448.957	0.010272	0.165449	0.0620857	0.950495	0.99016
DCDC2B	26.9221	-0.875465	0.799819	-1.09458	0.273701	0.692921
IQCC	310.304	0.148856	0.180024	0.826863	0.408315	0.786228
CCDC28B	1033.78	-0.250325	0.136206	-1.83785	0.0660852	0.393586
CLDN12	73.8296	0.385292	0.336849	1.14381	0.252702	0.673892
LOC112442278	603.566	-0.457542	0.198723	-2.30242	0.0213117	0.218912
MIR2887-1	12776.9	-0.513883	0.422384	-1.21663	0.223747	0.650356
LOC112443213	10.6677	0.61088	0.833826	0.732622	0.463789	0.818406
PTP4A2	8794.99	0.0415892	0.122463	0.339606	0.734153	0.933015
LOC112443216	622.119	0.613775	0.179933	3.41112	0.000646955	0.0199851
ADGRB2	1074.59	0.00812985	0.191829	0.0423808	0.966195	0.992271
COL16A1	1390.94	0.840382	0.154992	5.42209	5.8907e-08	6.5868e-06
PEF1	2352.17	-0.130904	0.133691	-0.979153	0.327504	0.733853
HCRTR1	18.7632	-0.140431	0.639267	-0.219675	0.826124	0.962158
TINAGL1	217.746	0.230428	0.299061	0.770504	0.441001	0.80432
SERINC2	467.178	0.0690952	0.235752	0.293085	0.769457	0.946175
FABP3	813.105	0.830772	0.213359	3.89377	9.86996e-05	0.00472034
ZCCHC17	2016.29	-0.115799	0.156204	-0.741329	0.458494	0.814952
SNRNP40	378.626	0.336792	0.234031	1.43909	0.150125	0.561394
NKAIN1	39.4761	0.232063	0.450128	0.51555	0.606169	0.885138
PUM1	483.802	0.25688	0.197418	1.3012	0.193189	0.617071
SDC3	207.112	-0.340026	0.248302	-1.36941	0.170872	0.591478
LOC132343443	15.5987	-0.624012	0.646991	-0.964483	0.334804	0.737925
LAPTM5	91.7926	-1.34488	0.406711	-3.30671	0.00094397	0.0269091
PTPRU	85.2311	0.644693	0.441977	1.45866	0.144659	0.555342
MECR	887.729	0.121675	0.193747	0.628012	0.529996	0.850922
SRSF4	1134.49	0.0969033	0.139284	0.695726	0.4866	0.830064
EPB41	30.4808	0.142873	0.484789	0.294711	0.768215	0.946175
OPRD1	13.9483	1.74565	0.927708	1.88168	0.0598799	0.373438
GMEB1	301.957	0.269068	0.18309	1.46959	0.141672	0.552325
TAF12	286.305	0.00355204	0.192356	0.018466	0.985267	0.996311
SNHG12	1299.22	-0.333381	0.160056	-2.0829	0.0372606	0.291908
TRNAU1AP	212.742	0.268049	0.203066	1.32001	0.186831	0.608185
RCC1	65.8384	0.00901213	0.358643	0.0251284	0.979953	0.995548
SNHG3	877.436	-0.399942	0.146889	-2.72274	0.00647433	0.105357
PHACTR4	436.101	0.1153	0.190316	0.605835	0.544625	0.856893
LOC613756	321.722	-0.50808	0.184194	-2.7584	0.00580854	0.098724
MED18	58.668	-0.196195	0.392152	-0.500303	0.616862	0.889109
SESN2	70.0797	-0.0608014	0.329046	-0.184781	0.853401	0.9694
ATP5IF1	5252.7	-0.0983114	0.130061	-0.755889	0.449716	0.809958
DNAJC8	3208.45	-0.0828905	0.119481	-0.693756	0.487835	0.830737
EYA3	520.466	0.243892	0.15987	1.52556	0.12712	0.526312
PTAFR	324.291	-0.0140558	0.236265	-0.0594916	0.952561	0.990514
XKR8	34.4544	0.312662	0.501694	0.623213	0.533144	0.852079
RPA2	376.2	-0.506924	0.189265	-2.67838	0.00739784	0.114822
THEMIS2	91.9177	-0.161648	0.32902	-0.491301	0.623214	0.891874
PPP1R8	407.448	-0.00418081	0.177465	-0.0235585	0.981205	0.99603
STX12	1348.77	-0.0473681	0.154341	-0.306905	0.758916	0.944809
IFI6	25358.6	0.496609	0.403901	1.22953	0.218872	0.646319
FGR	199.454	0.145552	0.232584	0.625802	0.531445	0.851578
AHDC1	314.663	-0.0888826	0.202871	-0.438123	0.661297	0.908468
WASF2	1522.32	-0.0436307	0.138441	-0.315158	0.752642	0.942613
LOC132343448	73.9591	-0.409416	0.3746	-1.09294	0.27442	0.692921
GPR3	18.6461	0.0943223	0.60743	0.155281	0.8766	0.974808
CD164L2	52.6816	-0.0606754	0.387864	-0.156435	0.87569	0.9745
MAP3K6	70.5675	0.0989736	0.386796	0.255881	0.798043	0.953735
SYTL1	13.0557	2.80658	2.31654	1.21154	0.225688	0.650752
TMEM222	1755.56	-0.325829	0.16751	-1.94513	0.051759	0.348541
WDTC1	1343.54	-0.239019	0.145451	-1.6433	0.100321	0.474217
SLC9A1	92.0564	-0.499419	0.329757	-1.51451	0.129897	0.53147
TENT5B	254.468	-0.0941775	0.210395	-0.447623	0.654426	0.905193
TRNP1	801.74	-0.115934	0.228655	-0.507024	0.612138	0.887932
NUDC	12712.1	-0.385558	0.137134	-2.81155	0.00493028	0.0883556
GPATCH3	390.619	-0.397467	0.199269	-1.99462	0.0460839	0.329157
GPN2	160.927	-0.175698	0.251699	-0.698048	0.485147	0.829546
ZDHHC18	1003.91	0.0926705	0.17836	0.519569	0.603364	0.88362
PIGV	147.301	-0.139077	0.261119	-0.532619	0.594297	0.878428
ARID1A	596.799	-0.0702447	0.15959	-0.440157	0.659823	0.907857
RPS6KA1	1026.74	-0.265168	0.164994	-1.60713	0.108025	0.489535
HMGN2	3868.29	0.236921	0.18316	1.29352	0.195832	0.620797
DHDDS	579.84	0.0699836	0.156728	0.446529	0.655215	0.905757
CRYBG2	14.1987	-0.375879	0.701314	-0.535964	0.591983	0.877523
CD52	41.4835	0.630897	0.437021	1.44363	0.148842	0.560977
UBXN11	912.136	-0.262945	0.1754	-1.49912	0.133843	0.538286
SH3BGRL3	13102.4	-0.207402	0.159042	-1.30407	0.19221	0.615806
CEP85	62.8149	0.128372	0.353836	0.362799	0.716755	0.928046
ZNF593	644.068	-0.168441	0.175095	-0.961997	0.336051	0.73891
FAM110D	39.0784	-0.146381	0.465735	-0.3143	0.753293	0.942654
PDIK1L	146.243	0.201099	0.256825	0.783019	0.433616	0.801008
EXTL1	834.991	0.741792	0.246912	3.00427	0.00266216	0.0570442
PAFAH2	113.988	0.12663	0.262878	0.481706	0.630015	0.894852
STMN1	24164.2	0.366206	0.165822	2.20842	0.027215	0.249182
LOC132343451	82.2597	0.587858	0.331247	1.77468	0.0759506	0.417281
PAQR7	455.157	0.461122	0.225274	2.04694	0.040664	0.307459
MTFR1L	1199.76	-0.217182	0.158794	-1.3677	0.171407	0.591931
AUNIP	23.3163	-0.333496	0.540275	-0.617271	0.537056	0.853636
SELENON	2652.59	-0.0567291	0.13919	-0.407567	0.683592	0.916471
MAN1C1	919.115	0.204702	0.14968	1.3676	0.171438	0.591931
LDLRAP1	673.84	-0.0863808	0.179397	-0.481507	0.630156	0.894852
MACO1	237.217	0.0116413	0.210819	0.0552194	0.955964	0.990641
TMEM50A	3990	-0.208299	0.134803	-1.54521	0.122296	0.517779
RSRP1	599.463	0.113264	0.17845	0.634713	0.525616	0.848947
SYF2	460.156	0.268114	0.169841	1.57862	0.114423	0.503952
RUNX3	43.1622	-0.296856	0.451461	-0.657545	0.510831	0.84384
CLIC4	268.651	0.0785806	0.192244	0.408754	0.68272	0.916471
SRRM1	1193.18	0.158783	0.146171	1.08628	0.277354	0.695032
NCMAP	193.044	-0.875801	1.58764	-0.551639	0.581196	0.873832
RCAN3	49.8824	0.61699	0.455579	1.3543	0.175642	0.597118
NIPAL3	1494.7	-0.0105195	0.175676	-0.0598801	0.952251	0.990514
STPG1	22.4371	-0.89087	0.688518	-1.2939	0.195701	0.620797
MYOM3	48.4056	-0.0706026	0.419492	-0.168305	0.866343	0.972549
SRSF10	927.803	0.186035	0.148795	1.25028	0.211199	0.637951
PNRC2	1875.72	0.19234	0.151107	1.27288	0.203061	0.629235
FUCA1	351.344	0.546622	0.189865	2.87901	0.00398932	0.0761327
HMGCL	845.219	-0.185787	0.171521	-1.08317	0.278733	0.696964
LOC132343455	20.2614	-0.569857	0.6396	-0.890958	0.372951	0.763082
GALE	648.829	0.103322	0.203167	0.508555	0.611064	0.887855
LYPLA2	425.482	-0.0650991	0.167098	-0.389585	0.696843	0.921913
PITHD1	3152.56	-0.0837725	0.139517	-0.600446	0.548209	0.857667
ELOA	556.268	0.152826	0.167696	0.911327	0.362123	0.755061
RPL11	8426.56	-0.45549	0.137708	-3.30766	0.000940778	0.0268663
ID3	4737.73	0.317949	0.188051	1.69076	0.0908833	0.454341
E2F2	28.29	0.353025	0.50504	0.699004	0.48455	0.829372
ASAP3	30.3945	-1.0656	0.535555	-1.9897	0.0466236	0.330706
TCEA3	74.3073	-0.45485	0.324898	-1.39998	0.16152	0.578002
LOC132343456	36.5606	-0.0240447	0.436997	-0.0550225	0.956121	0.990641
ZNF436	215.187	0.418655	0.208377	2.00912	0.044524	0.322852
HNRNPR	1807.25	-0.0756085	0.142207	-0.531678	0.594949	0.878483
LUZP1	138.852	-0.0920588	0.301091	-0.305751	0.759794	0.944821
KDM1A	374.062	0.293369	0.21011	1.39626	0.162635	0.579578
EPHB2	270.415	-0.109035	0.228643	-0.47688	0.633448	0.895957
C1QB	2659.29	-0.170807	0.139768	-1.22207	0.221679	0.648844
C1QC	878.303	-0.30308	0.540133	-0.561121	0.574715	0.869824
C1QA	858.794	-0.0116426	0.270378	-0.0430605	0.965653	0.992147
LOC112443417	103.59	0.384143	0.332266	1.15613	0.247627	0.670014
ZBTB40	222.091	-0.272783	0.217869	-1.25205	0.210552	0.637951
WNT4	476.206	-0.941548	1.0542	-0.893141	0.371782	0.762869
CDC42	7970.05	0.0295194	0.133293	0.221463	0.824732	0.961687
LOC515042	812.496	0.172781	0.189111	0.91365	0.360901	0.754857
HSPG2	735.522	0.268767	0.260458	1.0319	0.302118	0.714162
USP48	480.165	0.199806	0.159948	1.24919	0.211594	0.637998
RAP1GAP	1678.98	-0.206679	0.150671	-1.37172	0.170149	0.590779
ALPL	484.367	0.06301	0.240715	0.261762	0.793505	0.952203
ECE1	1037.77	-0.348013	0.16138	-2.15649	0.0310456	0.266743
EIF4G3	1668.6	-0.0514537	0.139438	-0.369008	0.712122	0.926751
HP1BP3	533.142	0.274117	0.20183	1.35816	0.174413	0.596196
SH2D5	45.2233	-0.417352	0.449052	-0.929407	0.352678	0.748657
KIF17	53.6058	-0.743715	0.51034	-1.45729	0.145035	0.555804
DDOST	1322.73	-0.0129311	0.162659	-0.0794983	0.936636	0.985939
LOC112443422	137.611	1.02921	0.272052	3.78312	0.000154875	0.00668235
PINK1	5762.41	0.100578	0.146397	0.687025	0.492067	0.833599
FAM43B	483.001	-0.210053	0.200145	-1.0495	0.293947	0.708306
MUL1	1953.25	-0.22026	0.185221	-1.18917	0.234372	0.65979
CAMK2N1	1356.53	-0.0568208	0.209413	-0.271333	0.786135	0.950091
LOC112443424	21.0253	-1.18939	0.937198	-1.26909	0.204407	0.631067
UBXN10	43.6068	0.474307	0.505217	0.938818	0.347824	0.746121
PLA2G2C	306.501	0.159587	0.232173	0.687362	0.491855	0.833565
PLA2G2D4	15.0664	-2.77194	0.784283	-3.53436	0.000408764	0.0139878
PLA2G5	63.9222	0.392319	0.404882	0.96897	0.33256	0.737315
LOC104971373	36.8928	1.05575	0.485336	2.17529	0.0296082	0.260021
OTUD3	239.039	0.31659	0.200348	1.5802	0.114061	0.503211
TMCO4	165.712	-0.217677	0.229423	-0.948803	0.342721	0.742864
HTR6	14.3107	-1.17732	0.709697	-1.65891	0.0971338	0.46768
NBL1	5448.64	0.199701	0.565861	0.352915	0.724152	0.930073
MICOS10	6434.46	-0.15698	0.121126	-1.29601	0.194973	0.619404
CAPZB	1564.65	0.23879	0.157096	1.52003	0.128503	0.528648
SLC66A1	238.338	0.0759991	0.240341	0.316214	0.75184	0.942539
AKR7A2	1663.78	0.134615	0.186166	0.723088	0.469626	0.82123
LOC788425	87.2612	0.0187246	0.334466	0.0559837	0.955355	0.990641
MRTO4	2381.41	-0.277009	0.152015	-1.82224	0.0684181	0.399499
EMC1	567.292	0.0125338	0.166059	0.075478	0.939834	0.987016
UBR4	1511.94	-0.243262	0.15188	-1.60167	0.109228	0.492959
IFFO2	148.211	0.115418	0.236481	0.488065	0.625504	0.892913
ALDH4A1	2835.47	0.0113344	0.164106	0.0690675	0.944936	0.988326
KLHDC7A	32.1548	0.645857	0.491719	1.31347	0.189026	0.610652
IGSF21	1284.85	-0.592331	0.244377	-2.42384	0.0153574	0.182382
ARHGEF10L	423.905	0.469088	0.172285	2.72275	0.00647415	0.105357
RCC2	2944.84	-0.00469923	0.147514	-0.0318563	0.974587	0.993889
PADI2	13376.1	0.158099	0.158778	0.995719	0.319387	0.727867
SDHB	8887.2	-0.171771	0.152307	-1.1278	0.259406	0.680252
ATP13A2	1100.67	-0.369044	0.190023	-1.9421	0.0521252	0.349603
MFAP2	1389.79	0.0388326	0.188072	0.206478	0.836418	0.966053
CROCC	149.684	0.209791	0.309103	0.678708	0.497323	0.836939
NECAP2	2635.96	-0.0598846	0.144468	-0.414517	0.678495	0.915384
SPATA21	13.6692	0.107705	0.76799	0.140243	0.888468	0.976638
SZRD1	1852.8	-0.172787	0.145538	-1.18723	0.235138	0.660225
FBXO42	405.484	0.027657	0.198183	0.139553	0.889013	0.976638
LOC112443502	413.625	0.201385	0.164717	1.22261	0.221477	0.648701
CPLANE2	988.541	-0.162244	0.197923	-0.819732	0.412369	0.787917
ARHGEF19	99.5444	0.371168	0.300496	1.23519	0.216761	0.644518
EPHA2	20.1535	0.940826	0.877453	1.07222	0.28362	0.69949
FAM131C	36.7137	-1.83531	0.692447	-2.65047	0.00803789	0.120175
SRARP	53.2248	0.284	0.403595	0.703677	0.481634	0.827956
LOC101905127	188.976	0.0636951	0.246709	0.258179	0.796269	0.95269
TBX19	36.5303	-0.023812	0.459553	-0.0518156	0.958676	0.990953
SFT2D2	12.8329	0.0630136	0.709335	0.0888348	0.929213	0.984604
TIPRL	475.97	-0.0110879	0.167343	-0.0662587	0.947172	0.989306
GPR161	260.228	-0.0329997	0.254807	-0.129509	0.896955	0.977862
DCAF6	220.626	0.119842	0.204834	0.585068	0.558502	0.862202
MPC2	2329.86	0.135433	0.146887	0.922018	0.356519	0.751114
ADCY10	52.7039	-1.3257	0.402925	-3.29019	0.0010012	0.0279876
MPZL1	927.447	0.443883	0.14041	3.16134	0.00157047	0.0393312
RCSD1	219.404	-0.324394	0.226583	-1.43168	0.152236	0.564
CREG1	8234.5	0.10532	0.157646	0.668081	0.504082	0.840472
CD247	835.408	-0.0266344	0.184255	-0.144552	0.885065	0.976304
POU2F1	139.404	-0.421921	0.257503	-1.63851	0.101315	0.476435
MAEL	11.034	0.643467	0.788478	0.816087	0.41445	0.789235
ILDR2	141.245	-0.191054	0.253565	-0.753472	0.451166	0.810915
LOC112445924	13.8436	-0.0649324	0.700817	-0.0926524	0.92618	0.983677
TADA1	306.775	-0.0646771	0.192211	-0.33649	0.736501	0.934262
POGK	1699.21	-0.307124	0.151103	-2.03255	0.0420979	0.31345
FAM78B	35.3198	-0.0133077	0.458366	-0.029033	0.976838	0.994501
UCK2	2139.89	-0.279269	0.159799	-1.74763	0.0805282	0.42967
LOC101907566	113.38	0.502335	0.278563	1.8033	0.0713405	0.407902
LOC101907516	124.789	0.90483	0.255896	3.53593	0.000406338	0.0139348
TMCO1	1221.98	0.122892	0.163055	0.753687	0.451037	0.810774
ALDH9A1	3611.59	-0.188708	0.132005	-1.42955	0.152845	0.564521
MGST3	2446.74	-0.138686	0.154028	-0.90039	0.367913	0.759894
RXRG	2598.12	-0.25586	0.172858	-1.48018	0.138826	0.546401
PBX1	2122.51	0.276293	0.127236	2.1715	0.0298931	0.261511
NUF2	17.2848	-0.336143	0.711723	-0.472295	0.636716	0.89753
LOC104970589	160.885	0.390886	0.24447	1.59892	0.109839	0.494289
RGS5	87.0229	-0.335445	0.366958	-0.914123	0.360652	0.754857
RGS4	69.8947	0.472455	0.379567	1.24472	0.213235	0.64039
CCDC190	393.639	0.130974	0.186127	0.703679	0.481633	0.827956
HSD17B7	321.845	0.0388607	0.211745	0.183526	0.854385	0.969497
DDR2	1252.8	7.55927e-06	0.184179	4.1043e-05	0.999967	0.999967
UAP1	513.11	0.167726	0.175402	0.956237	0.338952	0.740272
SH2D1B	51.5506	1.03105	0.417597	2.46902	0.0135485	0.169924
C3H1orf226	35.2769	0.530357	0.542351	0.977885	0.328131	0.734329
OLFML2B	177.522	-0.189923	0.310368	-0.611929	0.540584	0.855773
LOC101907213	75.7405	-0.564856	0.316402	-1.78525	0.0742206	0.414518
ATF6	564.566	0.371378	0.167614	2.21567	0.0267141	0.246752
DUSP12	355.328	-0.124309	0.22983	-0.540877	0.588593	0.876343
FCRLA	47.3024	-3.6655	0.610889	-6.00027	1.96985e-09	2.89604e-07
FCGR2B	288.856	-0.727133	0.230604	-3.15317	0.00161508	0.0400067
FCGR3A	72.6364	0.0169851	0.36642	0.0463541	0.963028	0.991431
HSPA6	222.427	0.426848	0.268995	1.58682	0.112553	0.500313
FCGR2A	11.3664	0.23199	0.895985	0.258921	0.795696	0.95269
CFAP126	539.685	-0.167456	0.174097	-0.961854	0.336123	0.73891
SDHC	1418.63	-0.190204	0.137276	-1.38556	0.165882	0.583698
MPZ	9426.57	-0.245956	1.995	-0.123286	0.90188	0.978041
PCP4L1	1568.43	-0.389982	0.18763	-2.07846	0.0376668	0.29327
TOMM40L	904.417	-0.102548	0.174655	-0.587146	0.557106	0.861686
FCER1G	4232.39	-0.383651	0.161451	-2.37627	0.0174884	0.19638
NDUFS2	4525.03	-0.103573	0.135213	-0.766001	0.443676	0.805936
ADAMTS4	1304.77	0.351129	0.184561	1.90251	0.0571046	0.365492
B4GALT3	466.132	-0.151013	0.165437	-0.912812	0.361342	0.754857
PPOX	1538.72	-0.166677	0.152575	-1.09243	0.274645	0.693008
LOC132344819	13.0901	0.0907161	0.709457	0.127867	0.898254	0.977862
USP21	537.596	-0.120179	0.168331	-0.713948	0.47526	0.823948
UFC1	8758.63	-0.176212	0.158271	-1.11336	0.265553	0.685951
DEDD	866.469	-0.202922	0.141417	-1.43492	0.151311	0.563223
NIT1	756.784	-0.176984	0.147116	-1.20302	0.228968	0.653553
PFDN2	4977.32	-0.00431097	0.135109	-0.0319075	0.974546	0.993889
KLHDC9	73.5315	-0.234392	0.322222	-0.727422	0.466967	0.820373
NECTIN4	10.9195	-0.630767	0.850168	-0.741932	0.458128	0.814944
ARHGAP30	695.958	-0.30442	0.21269	-1.43128	0.152349	0.564
USF1	3251.26	-0.173331	0.152131	-1.13936	0.254554	0.67544
F11R	111.991	0.322229	0.31889	1.01047	0.312269	0.722034
TSTD1	124.319	0.183456	0.286481	0.640379	0.521926	0.847876
CD244	60.3357	-0.312763	0.370206	-0.844835	0.398203	0.780794
LY9	172.456	-0.115082	0.2558	-0.449892	0.652788	0.904572
LOC613822	58.9118	0.236923	0.38466	0.615929	0.537941	0.85438
CD48	15.9679	-0.281834	0.691119	-0.407793	0.683425	0.916471
CD84	115.072	0.0287234	0.262366	0.109479	0.912823	0.980562
VANGL2	73.7448	-0.160626	0.367957	-0.436535	0.662449	0.908878
NHLH1	108.339	-0.222554	0.293938	-0.757145	0.448963	0.809927
NCSTN	1374.66	0.129205	0.131399	0.983306	0.325457	0.73235
COPA	3302.92	0.239665	0.131291	1.82544	0.0679342	0.398323
PEX19	632.389	0.0520913	0.17881	0.291322	0.770805	0.946327
DCAF8	2295.68	-0.0725079	0.119429	-0.607123	0.543769	0.856893
PEA15	1469.74	-0.0688221	0.194925	-0.35307	0.724036	0.930073
CASQ1	215.285	-0.098656	0.270647	-0.364519	0.71547	0.92749
LOC101902959	10.8501	1.15751	0.800907	1.44524	0.148389	0.560977
ATP1A2	3471.26	0.685919	0.433264	1.58314	0.113389	0.502175
IGSF8	15137	0.35285	0.158639	2.22423	0.0261333	0.24379
KCNJ9	1053.95	1.56396	0.173193	9.03015	1.71437e-19	7.80065e-17
KCNJ10	4225.96	0.399182	0.123225	3.23947	0.00119753	0.0322278
LOC132344821	133.843	-0.130797	0.284794	-0.459267	0.646042	0.902377
PIGM	173.115	0.0358515	0.246384	0.145511	0.884308	0.976293
TAGLN2	2280.22	0.246581	0.164905	1.49529	0.134838	0.539091
CFAP45	144.975	0.26707	0.343198	0.778182	0.436462	0.803184
VSIG8	12.4228	0.113458	0.762611	0.148775	0.881731	0.97605
LOC101903248	29.4563	0.443243	0.509322	0.87026	0.384158	0.772598
SLAMF8	39.8228	0.3305	0.453074	0.729461	0.46572	0.819085
FCRL6	17.4625	-0.918655	0.786952	-1.16736	0.243066	0.665626
DUSP23	1591	0.217095	0.207918	1.04414	0.29642	0.710055
LOC132344823	11.5532	0.292174	0.790938	0.369402	0.711828	0.926751
CADM3	4136.47	0.416857	0.179001	2.3288	0.0198694	0.211222
IFI16	216.875	0.0874758	0.217196	0.40275	0.687132	0.917833
LOC100141145	43.3446	-3.28779	0.636926	-5.16196	2.44375e-07	2.42511e-05
CD1E	13.7794	0.221248	0.744603	0.297136	0.766363	0.946099
LOC782367	47.9754	-0.20016	0.42615	-0.469694	0.638574	0.898528
LOC788175	42.4953	0.415751	0.490626	0.847389	0.396778	0.780191
LOC512286	278.025	-0.174007	0.246691	-0.705367	0.480582	0.827701
KIRREL1	128.943	0.277698	0.295839	0.938679	0.347896	0.746121
FCRL1	63.5177	-0.407423	0.37846	-1.07653	0.281692	0.699112
LOC784007	144.41	0.0216484	0.929942	0.0232793	0.981428	0.99603
ETV3	65.7222	0.316407	0.346577	0.912948	0.36127	0.754857
ARHGEF11	61.6067	0.0534871	0.340289	0.157181	0.875102	0.9745
LRRC71	222.88	-0.360615	0.258267	-1.39629	0.162629	0.579578
LOC104971464	77.2254	-0.234347	0.326465	-0.717832	0.472861	0.823157
PEAR1	60.4174	0.330436	0.461809	0.715525	0.474285	0.823297
PRCC	999.943	-0.0243046	0.133705	-0.181778	0.855757	0.969691
HDGF	1759.18	0.0742826	0.169931	0.437134	0.662014	0.908824
MRPL24	3076.9	-0.171265	0.155316	-1.10269	0.270163	0.690098
METTL25B	425.636	-0.0312889	0.180794	-0.173064	0.862601	0.971625
ISG20L2	243.539	-0.0983614	0.219391	-0.448339	0.653908	0.905189
CRABP2	575.721	2.10068	1.33214	1.57693	0.114812	0.503952
NES	10974.8	-0.0121982	0.21896	-0.0557095	0.955573	0.990641
BCAN	22987.9	0.336378	0.21215	1.58557	0.112838	0.501018
HAPLN2	29760.6	0.451767	0.13988	3.22968	0.00123928	0.0330156
LOC104971465	113.222	0.629599	0.271812	2.3163	0.0205416	0.21472
GPATCH4	610.506	-0.143686	0.158722	-0.905268	0.365323	0.757945
NAXE	2235.64	-0.365864	0.156184	-2.34252	0.0191542	0.207033
LOC132344829	10.2345	0.127271	0.967199	0.131587	0.895311	0.977862
MEF2D	298.725	0.124833	0.206816	0.603595	0.546113	0.856948
LOC100848574	4851.55	-0.4462	0.177603	-2.51234	0.0119933	0.156604
RHBG	43.3303	-0.117767	0.426308	-0.276248	0.782358	0.949609
TSACC	75.3716	0.130041	0.338893	0.383724	0.701183	0.923702
CCT3	5459.63	-0.0534467	0.141354	-0.378105	0.705353	0.92444
GLMP	828.527	0.066268	0.174404	0.379969	0.703969	0.924295
TMEM79	92.0728	0.517345	0.286344	1.80672	0.0708057	0.405721
SMG5	1950.31	-0.211343	0.166056	-1.27272	0.203116	0.629284
PAQR6	57173.5	-0.0205681	0.138378	-0.148638	0.88184	0.97605
BGLAP	510.508	-0.352007	0.212096	-1.65966	0.0969833	0.467463
PMF1	1096.75	-0.814432	0.18707	-4.35362	1.33906e-05	0.000904749
SLC25A44	680.737	0.0850691	0.14668	0.579966	0.561938	0.863228
SEMA4A	467.74	-0.118442	0.203614	-0.581697	0.560771	0.862846
LMNA	5068.06	-0.235359	0.14611	-1.61084	0.107216	0.48831
LAMTOR2	3158.02	-0.200778	0.138883	-1.44567	0.14827	0.560931
UBQLN4	35.3927	-0.633077	0.447402	-1.41501	0.157067	0.570385
SSR2	16899.8	-0.133685	0.123798	-1.07986	0.280203	0.697468
ARHGEF2	5131.45	-0.0396026	0.144576	-0.273922	0.784144	0.949823
KHDC4	280.76	0.3159	0.210283	1.50226	0.13303	0.536513
RIT1	177.89	0.0682935	0.233429	0.292567	0.769853	0.946175
SYT11	13251.2	-0.101486	0.120266	-0.84385	0.398753	0.780897
LOC101906206	130.766	-0.225133	0.259366	-0.868011	0.385388	0.773292
GON4L	670.777	0.100075	0.160103	0.625069	0.531926	0.851918
MSTO1	531.89	0.0607772	0.163086	0.372669	0.709395	0.92601
LOC100848721	91.1594	-0.0416471	0.3298	-0.12628	0.89951	0.977862
DAP3	660.185	-0.104011	0.161747	-0.643046	0.520194	0.847474
ASH1L	288.613	0.023307	0.211997	0.10994	0.912457	0.980562
RUSC1	636.744	0.0322181	0.196184	0.164224	0.869555	0.973076
FDPS	3010.05	0.0140996	0.145926	0.0966215	0.923027	0.982998
PKLR	67.1659	0.0353415	0.351331	0.100593	0.919873	0.982229
CLK2	610.355	0.134703	0.155111	0.868432	0.385158	0.773259
SCAMP3	3422.27	-0.0187471	0.146279	-0.12816	0.898023	0.977862
ENTREP3	755.559	0.16131	0.168551	0.957039	0.338548	0.739709
GBA1	1702.75	-0.0182444	0.163387	-0.111664	0.91109	0.980234
MTX1	726.218	-0.472998	0.159638	-2.96294	0.00304711	0.0627523
THBS3	278.523	0.158806	0.260258	0.610187	0.541738	0.856403
TRIM46	23.4734	-1.74404	0.659843	-2.64312	0.00821468	0.122014
KRTCAP2	1771.38	-0.145302	0.137988	-1.053	0.292339	0.706919
DPM3	1557.9	-0.253556	0.181561	-1.39653	0.162554	0.579578
SLC50A1	429.947	0.0351964	0.17154	0.205179	0.837432	0.966053
EFNA1	269.149	0.269754	0.233407	1.15572	0.247794	0.670039
EFNA3	54.4833	-0.436434	0.434281	-1.00496	0.314917	0.723614
EFNA4	92.16	1.08264	0.317442	3.41052	0.000648384	0.0199904
ADAM15	5232.26	0.523542	0.160258	3.26686	0.00108746	0.029844
DCST2	43.2673	-0.136604	0.421838	-0.32383	0.746067	0.940149
ZBTB7B	2147.06	-0.0738336	0.152787	-0.483244	0.628922	0.894073
LOC132344830	14.5838	0.708951	0.676426	1.04808	0.2946	0.708732
FLAD1	749.658	-0.0895532	0.188811	-0.4743	0.635286	0.896942
CKS1B	86.0097	-0.120377	0.327809	-0.367216	0.713458	0.927389
LOC132344832	21.5313	-0.618986	0.580002	-1.06721	0.285876	0.701794
SHC1	556.493	-0.116847	0.218107	-0.535734	0.592143	0.877629
PYGO2	556.699	0.251213	0.163443	1.53701	0.124291	0.521383
PBXIP1	5832.73	-0.193302	0.151491	-1.276	0.201957	0.627083
PMVK	1132.73	-0.18835	0.193832	-0.97172	0.33119	0.73651
KCNN3	213.638	0.231268	0.244645	0.94532	0.344495	0.743597
ADAR	478.379	-0.00593188	0.163978	-0.0361748	0.971143	0.993416
LOC101908005	14.9753	-0.507005	0.834226	-0.607754	0.54335	0.856893
UBE2Q1	119.479	0.268297	0.279657	0.959377	0.337369	0.739243
IL6R	388.098	0.196493	0.209632	0.937326	0.348591	0.746176
ATP8B2	92.3487	0.257084	0.298336	0.861726	0.388838	0.774457
AQP10	31.7044	0.611326	0.58925	1.03746	0.29952	0.713042
HAX1	2687.95	-0.112555	0.147278	-0.764233	0.444728	0.806994
UBAP2L	631.588	0.184695	0.150553	1.22677	0.219908	0.647413
C3H1orf43	2540.8	0.0761939	0.12225	0.623263	0.533112	0.852079
CFAP141	28.6309	-1.22618	0.793017	-1.54622	0.122051	0.517605
TPM3	275.829	-0.400536	0.249597	-1.60473	0.108553	0.490774
RPS27	17206.3	-0.24207	0.121119	-1.99862	0.0456496	0.327234
RAB13	4400.63	0.0175682	0.136989	0.128246	0.897955	0.977862
JTB	2205.68	-0.126757	0.124635	-1.01703	0.309141	0.719334
CREB3L4	43.1911	-0.0343099	0.404939	-0.0847286	0.932477	0.985481
SLC39A1	3542.09	-0.107911	0.153774	-0.70175	0.482835	0.828359
CRTC2	1705.18	-0.211323	0.158087	-1.33675	0.181303	0.602236
LOC132344833	15.0858	-0.389232	0.820168	-0.474575	0.63509	0.896866
DENND4B	215.356	0.264318	0.289885	0.911802	0.361873	0.754997
GATAD2B	875.058	0.173815	0.151203	1.14955	0.25033	0.672089
SLC27A3	72.9167	0.210807	0.342585	0.615343	0.538329	0.85438
INTS3	826.835	-0.218814	0.160011	-1.36749	0.171472	0.591931
NPR1	17.8361	0.185567	0.663024	0.27988	0.77957	0.94887
ILF2	3283.53	-0.149561	0.135721	-1.10198	0.270472	0.690221
SNAPIN	3108.8	0.0237711	0.132164	0.179861	0.857262	0.970479
LOC132344835	74.98	-0.892906	0.349192	-2.55707	0.0105559	0.143499
CHTOP	5686.56	0.00199212	0.112009	0.0177854	0.98581	0.996313
S100A1	432450	-0.243867	0.196071	-1.24377	0.213585	0.64056
S100A13	20372.9	-0.410855	0.138114	-2.97476	0.00293214	0.061342
S100A14	4733.56	0.351128	0.15673	2.24035	0.0250685	0.239062
S100A16	22316	-0.142007	0.183144	-0.775385	0.438112	0.803737
S100A2	677.751	0.59089	0.230059	2.56843	0.010216	0.140015
S100A3	276.498	0.22079	0.252072	0.875899	0.381085	0.770321
S100A4	28795.7	0.3901	0.20915	1.86517	0.0621575	0.380332
LOC618256	346.958	0.321254	0.182847	1.75695	0.0789262	0.425243
S100A8	11.6143	2.01129	0.910905	2.20801	0.0272438	0.249182
S100A12	36.3546	0.836717	0.529461	1.58032	0.114034	0.503211
S100A9	106.131	1.59552	0.322837	4.94218	7.72558e-07	7.00953e-05
LORICRIN	14.1554	-1.50082	0.805175	-1.86397	0.0623259	0.381059
LOC112445945	96.2475	0.236643	0.328464	0.720452	0.471247	0.821886
S100A11	6810.58	-0.0421562	0.143618	-0.293531	0.769116	0.946175
S100A10	1016	0.352486	0.565703	0.623093	0.533224	0.852079
THEM4	135.322	0.236084	0.272501	0.866358	0.386294	0.773534
C2CD4D	64.1956	0.0332009	0.457844	0.0725156	0.942192	0.987532
RORC	491.361	-0.08146	0.267451	-0.304579	0.760687	0.944834
TDRKH	72.9899	-0.112774	0.332911	-0.33875	0.734798	0.933295
OAZ3	12.9645	-0.59828	0.747732	-0.800125	0.423638	0.79517
MRPL9	1778.35	-0.369947	0.143527	-2.57755	0.0099503	0.138141
RIIAD1	25.6248	-0.651159	0.579189	-1.12426	0.260903	0.681255
CELF3	22.8761	-2.29277	0.642258	-3.56985	0.000357186	0.0126312
SNX27	775.069	0.109307	0.189896	0.575614	0.564876	0.865001
TUFT1	70.5238	0.2313	0.360391	0.641803	0.521001	0.847576
CGN	160.584	-0.32222	0.260279	-1.23798	0.215723	0.642829
LOC132344837	28.5843	-0.554663	0.514992	-1.07703	0.281466	0.698845
POGZ	296.126	0.467172	0.213478	2.18838	0.0286419	0.256545
PSMB4	3885.77	0.077293	0.115229	0.670779	0.502361	0.838954
SELENBP1	410.08	0.216434	0.286501	0.755437	0.449987	0.810061
RFX5	308.451	0.143024	0.181802	0.786701	0.431457	0.799965
PI4KB	2839.75	0.0215465	0.132654	0.162426	0.870971	0.973622
ZNF687	577.251	-0.135177	0.164048	-0.824011	0.409933	0.786333
PSMD4	4424.08	-0.200022	0.13134	-1.52293	0.127776	0.527258
PIP5K1A	113.916	0.0197584	0.285728	0.069151	0.944869	0.988326
VPS72	1672.95	-0.175265	0.141165	-1.24155	0.214401	0.641587
TMOD4	17.115	-0.204586	0.739974	-0.276478	0.782181	0.949609
SCNM1	1433.98	-0.286657	0.169767	-1.68853	0.0913087	0.455786
LYSMD1	151.021	0.26131	0.240328	1.0873	0.276903	0.694355
TNFAIP8L2	1351.15	-0.344075	0.181397	-1.89681	0.0578531	0.367828
SEMA6C	60.3414	-0.1886	0.35646	-0.529091	0.596742	0.87952
LOC104971501	177.18	-0.0750451	0.254283	-0.295124	0.767899	0.946175
MLLT11	877.621	-0.218471	0.151185	-1.44506	0.148442	0.560977
CDC42SE1	1036.11	-0.0565922	0.142743	-0.396461	0.691765	0.919946
PRUNE1	53.1777	0.000841906	0.43439	0.00193813	0.998454	0.999438
MINDY1	560.09	-0.18262	0.169539	-1.07716	0.281411	0.698818
ANXA9	3218.07	-0.202476	0.176762	-1.14547	0.252015	0.673538
CERS2	5587.67	0.167875	0.142898	1.17479	0.240079	0.664223
SETDB1	553.8	0.209031	0.159864	1.30756	0.191023	0.614228
ARNT	25.7709	-0.977639	0.520009	-1.88004	0.0601023	0.374053
CTSK	259.151	0.0941127	0.34554	0.272364	0.785342	0.950091
CTSS	1735.62	-0.274947	0.160639	-1.71158	0.0869736	0.444592
GOLPH3L	561.796	-0.068834	0.158706	-0.433721	0.664491	0.909617
LOC132344841	187.049	-0.0160466	0.22267	-0.0720644	0.942551	0.987628
ENSA	3421.3	0.011961	0.12724	0.0940041	0.925106	0.98328
LOC112445951	48.4607	0.551304	0.387954	1.42105	0.155301	0.567266
MCL1	1377.88	0.0979129	0.183457	0.533711	0.593541	0.878428
ADAMTSL4	141.676	-0.00509852	0.882528	-0.00577718	0.995391	0.999435
ECM1	53.4585	-0.38253	0.473905	-0.807186	0.419559	0.792829
TARS2	925.58	-0.00157828	0.155909	-0.0101231	0.991923	0.99836
RPRD2	563.291	0.181404	0.157138	1.15443	0.248325	0.67059
PRPF3	651.722	0.389791	0.151783	2.56808	0.0102264	0.140015
MRPS21	1145.23	-0.354658	0.154622	-2.29371	0.0218074	0.221269
CIART	71.9283	-0.232827	0.333506	-0.698119	0.485103	0.829546
C3H1orf54	189.76	-0.317233	0.260908	-1.21588	0.224031	0.650356
APH1A	1150.05	0.219443	0.16206	1.35409	0.175708	0.597118
CA14	884.043	0.232762	0.184414	1.26217	0.206887	0.632522
ANP32E	360.361	-0.0663224	0.187164	-0.354353	0.723074	0.929989
PLEKHO1	1102.29	-0.209981	0.16843	-1.24669	0.212509	0.639663
VPS45	728.171	-0.021958	0.17472	-0.125675	0.899989	0.977862
LOC100847236	30.8179	0.0550077	0.510617	0.107728	0.914211	0.980706
OTUD7B	2021.44	-0.101321	0.122581	-0.826568	0.408482	0.786228
MTMR11	90.8085	0.951923	0.35691	2.66712	0.0076504	0.117252
SF3B4	774.219	-0.011931	0.166342	-0.0717256	0.94282	0.987669
SV2A	874.17	0.0540235	0.15148	0.356638	0.721363	0.929883
BOLA1	569.718	0.129925	0.174087	0.746324	0.455472	0.814413
LOC101906484	123.181	-0.697599	0.25973	-2.68586	0.00723439	0.113506
H2AC21	20.5797	-0.975077	0.595592	-1.63716	0.101598	0.476988
H2AC20	35.377	-0.203899	0.483702	-0.421539	0.673361	0.913078
H2BC21	1895.16	-0.0286971	0.146175	-0.196321	0.844359	0.967375
H2AC19	778.739	-0.647815	0.241427	-2.68327	0.00729061	0.11405
H2BC20	55.3549	-0.973224	0.456271	-2.133	0.032925	0.275368
H2BC19	152.829	-0.757996	0.333824	-2.27064	0.0231686	0.231075
H2AC18	904.641	-0.586275	0.237571	-2.46779	0.0135951	0.170239
LOC112445952	44.6394	-0.0838049	0.396822	-0.21119	0.832739	0.964606
LOC788142	65.7135	-0.409267	0.373393	-1.09608	0.273046	0.692338
FCGR1A	406.265	0.150187	0.21142	0.710375	0.477472	0.82558
LOC101907327	16.4196	-0.98143	0.666118	-1.47336	0.140655	0.550077
LOC614643	2239.9	-0.0859252	0.149341	-0.575364	0.565045	0.865001
LOC112446128	32.3445	-0.181085	0.47404	-0.382004	0.702458	0.923846
LOC107132278	19.8074	0.174634	0.586071	0.297974	0.765723	0.946099
LOC112446129	20.1076	-0.217126	0.593749	-0.365687	0.714599	0.92749
TXNIP	2338.56	0.656291	0.181549	3.61496	0.000300398	0.0110246
POLR3GL	425.597	-0.0128947	0.165188	-0.0780608	0.93778	0.986281
ANKRD34A	17.8625	-1.39429	0.754178	-1.84876	0.0644922	0.387903
LIX1L	436.072	0.00671039	0.172748	0.038845	0.969014	0.992863
RBM8A	442.731	-0.0338089	0.179638	-0.188206	0.850715	0.96836
GNRHR2	162.396	0.265724	0.313265	0.848239	0.396305	0.779646
PEX11B	370.695	0.153205	0.180938	0.846728	0.397147	0.780307
ITGA10	47.9487	0.596368	0.446869	1.33455	0.182024	0.602864
ANKRD35	44.3787	-0.254544	0.43854	-0.580435	0.561621	0.863228
PIAS3	1225.85	0.025538	0.129135	0.197761	0.843232	0.967375
NUDT17	113.463	0.194634	0.278729	0.698291	0.484995	0.829546
POLR3C	159.326	-0.40126	0.233368	-1.71943	0.0855363	0.441817
RNF115	554.97	0.152722	0.164066	0.93086	0.351926	0.748544
GPR89A	531.881	0.270653	0.173673	1.5584	0.119138	0.511397
GJA5	52.362	-0.422306	0.488253	-0.864931	0.387076	0.773958
LOC132344847	31.7847	-0.250161	0.461325	-0.542267	0.587634	0.875959
ACP6	999.697	-0.0823273	0.167178	-0.492453	0.622399	0.891838
BCL9	198.781	-0.135848	0.228062	-0.595662	0.551401	0.859354
CHD1L	372.032	0.213342	0.195206	1.0929	0.274436	0.692921
FMO5	183.257	0.32737	0.227107	1.44148	0.14945	0.560983
LOC788724	177.012	-0.420672	0.280858	-1.49781	0.134182	0.538555
LOC107132286	11.816	-1.33209	0.775171	-1.71844	0.0857156	0.442024
PDE4DIP	626.03	-0.0123957	0.150621	-0.0822973	0.93441	0.985687
SEC22B	1000.5	0.0807149	0.141439	0.570671	0.568223	0.867121
NOTCH2	751.586	0.0947293	0.176901	0.535494	0.592308	0.877717
REG4	9.76677	-3.5018	1.28469	-2.72579	0.00641476	0.104788
PHGDH	13167.9	-0.0428256	0.157399	-0.272082	0.785559	0.950091
ZNF697	22.7351	0.197502	0.625879	0.31556	0.752337	0.942539
WARS2	166.184	0.15428	0.227677	0.677625	0.498009	0.837145
WDR3	561.388	0.0749145	0.153276	0.488755	0.625015	0.892882
GDAP2	135.99	-0.121177	0.252037	-0.48079	0.630666	0.895043
TENT5C	31.8948	-0.375079	0.480921	-0.779918	0.435439	0.802725
MAN1A2	506.508	0.170751	0.172226	0.991435	0.321473	0.729732
LOC132344805	78.1989	0.0147381	0.350989	0.04199	0.966507	0.992271
TRIM45	157.897	0.397628	0.232945	1.70696	0.0878287	0.447399
TTF2	156.793	0.145415	0.244682	0.594303	0.55231	0.859623
PTGFRN	118.538	-0.0537318	0.331421	-0.162125	0.871207	0.973622
CD58	1527.36	-0.072335	0.160355	-0.451093	0.651922	0.904126
ATP1A1	4598.73	0.19617	0.164022	1.196	0.231695	0.656939
SLC22A15	672.936	-0.0524915	0.2117	-0.247952	0.804172	0.956734
LOC101905053	24.5973	0.257576	0.550238	0.468118	0.6397	0.899182
VANGL1	50.6878	0.114335	0.418187	0.273406	0.784541	0.950013
NGF	60.1081	-0.859259	0.51019	-1.68419	0.0921441	0.455786
TSPAN2	11.3479	-0.51042	0.798956	-0.638859	0.522915	0.848445
SIKE1	59.073	0.46315	0.370497	1.25008	0.211272	0.637951
CSDE1	4059.21	0.0252607	0.112982	0.223582	0.823082	0.961656
NRAS	646.473	0.33696	0.215393	1.5644	0.117723	0.509115
BCAS2	233.768	-0.0298065	0.20181	-0.147696	0.882583	0.97605
TRIM33	188.99	0.188579	0.286499	0.658217	0.510399	0.843826
SYT6	32.4606	-0.64568	0.484405	-1.33293	0.182554	0.603621
OLFML3	2200.9	0.273694	0.189708	1.44271	0.149103	0.560977
HIPK1	1019.16	0.226581	0.157154	1.44178	0.149365	0.560983
LOC100849652	205.656	-0.107666	0.217056	-0.496028	0.619875	0.890525
AP4B1	120.678	0.309485	0.281968	1.09759	0.272384	0.691876
BCL2L15	30.9833	0.136394	0.464447	0.293669	0.769011	0.946175
LOC112445971	88.6695	0.256133	0.328875	0.778815	0.436089	0.803087
PTPN22	32.8354	-0.245352	0.487839	-0.502938	0.615008	0.888655
LOC112445972	27.7365	-0.444855	0.583399	-0.762522	0.445748	0.807354
RSBN1	150.771	0.0743659	0.264437	0.281223	0.778539	0.948415
LOC132344856	49.5404	-0.236727	0.38192	-0.619833	0.535368	0.85291
PHTF1	62.9856	0.253901	0.351371	0.722602	0.469925	0.82123
MAGI3	42.2746	-0.127662	0.408811	-0.312275	0.754831	0.943147
LOC101908104	415.71	-1.08306	0.195201	-5.54846	2.88204e-08	3.46675e-06
LRIG2	579.648	0.186859	0.174554	1.07049	0.284398	0.700538
LOC107132296	458.506	0.0209288	0.160623	0.130298	0.896331	0.977862
SLC16A1	1186.01	0.167458	0.152824	1.09576	0.273185	0.692365
TAFA3	31.6724	0.335203	0.547754	0.611959	0.540565	0.855773
PPM1J	47.4217	0.0190369	0.44974	0.0423286	0.966237	0.992271
RHOC	6595.01	-0.118171	0.159282	-0.741894	0.458152	0.814944
MOV10	308.82	0.0127256	0.221691	0.0574027	0.954224	0.990597
CAPZA1	2028.15	-0.00865554	0.159878	-0.0541384	0.956825	0.990641
ST7L	408.048	0.299331	0.193306	1.54848	0.121507	0.516809
WNT2B	32.9148	1.95204	0.797775	2.44685	0.0144111	0.175744
CTTNBP2NL	898.007	-0.181034	0.1498	-1.2085	0.226854	0.651618
KCND3	300.873	-0.290918	0.263625	-1.10353	0.269797	0.689666
DDX20	234.278	-0.11024	0.217794	-0.506167	0.612739	0.887932
LOC100847765	38.8541	-0.511392	0.489843	-1.04399	0.29649	0.710055
INKA2	62.9102	-0.276167	0.494988	-0.557926	0.576895	0.870882
RAP1A	1687.19	0.0677274	0.135965	0.498124	0.618397	0.890274
LOC101903375	10.2037	-0.578611	0.809312	-0.714942	0.474645	0.823509
TMIGD3	38.4314	0.842984	0.46822	1.8004	0.0717974	0.409189
ADORA3	761.865	-0.706611	0.176446	-4.00468	6.21015e-05	0.00325428
C3H1orf162	119.525	0.0296507	0.270952	0.109432	0.91286	0.980562
ATP5PB	3433.37	-0.277655	0.119516	-2.32316	0.0201705	0.212803
WDR77	283.281	0.28072	0.196126	1.43133	0.152337	0.564
OVGP1	138.728	0.945948	0.263026	3.5964	0.000322646	0.0116167
DENND2D	17.3726	0.319997	0.739649	0.432634	0.66528	0.909717
CEPT1	1367.49	0.122578	0.138733	0.883552	0.376938	0.766622
DRAM2	259.46	-0.139482	0.203303	-0.686078	0.492664	0.83367
LRIF1	228.857	0.179073	0.196574	0.910969	0.362311	0.75517
CD53	456.635	0.0545118	0.22438	0.242944	0.808049	0.957763
KCNA3	69.7962	-0.213295	0.45741	-0.466311	0.640993	0.899851
KCNA2	31.7395	0.0857489	0.528733	0.162178	0.871166	0.973622
LAMTOR5	1019.16	-0.390718	0.160218	-2.43867	0.0147415	0.177925
RBM15	229.142	0.485501	0.211057	2.30033	0.0214295	0.218912
KCNC4	74.2895	-1.29597	0.38243	-3.38879	0.000702025	0.0212319
SLC6A17	61.5554	-2.47139	1.07593	-2.29698	0.02162	0.220194
STRIP1	574.73	-0.051227	0.158849	-0.322489	0.747082	0.940398
AHCYL1	4457.09	0.150507	0.123967	1.21409	0.224713	0.650576
CSF1	1222.87	0.193977	0.146045	1.3282	0.184111	0.605867
GSTM3	5937.51	-0.0815353	0.172967	-0.471392	0.637361	0.897638
LOC615514	350.911	0.114926	0.1862	0.617217	0.537091	0.853636
LOC327709	17415.5	-0.232664	0.173316	-1.34242	0.179459	0.600015
GSTM2	1587.7	-0.321701	0.157617	-2.04103	0.0412479	0.310248
LOC100295687	121.925	-0.365392	0.362178	-1.00888	0.313034	0.722276
LOC783879	1034.84	0.679078	0.180731	3.75739	0.000171693	0.00721203
AMPD2	603.893	-0.125704	0.152456	-0.824525	0.409641	0.786333
GNAI3	270.247	0.0818699	0.203827	0.401663	0.687932	0.918361
GPR61	28.9869	0.0396283	0.644879	0.0614509	0.951	0.99016
AMIGO1	355.712	-0.278182	0.230673	-1.20595	0.227835	0.653056
CYB561D1	201.598	-0.0979502	0.236843	-0.413566	0.679192	0.915456
ATXN7L2	255.868	-0.0938957	0.226839	-0.41393	0.678925	0.915456
SYPL2	12.8924	-1.20115	0.877326	-1.3691	0.170967	0.591549
PSMA5	1236.25	-0.144528	0.131285	-1.10087	0.270952	0.690337
SORT1	3824.07	0.108512	0.127063	0.854004	0.393103	0.77677
MYBPHL	17.7594	0.0182699	0.608086	0.0300448	0.976031	0.994381
PSRC1	330.451	-0.178056	0.219606	-0.810796	0.417483	0.791572
CELSR2	181.025	-0.0188087	0.224373	-0.0838278	0.933193	0.985606
SARS1	3634.87	-0.0479848	0.153599	-0.312404	0.754734	0.943147
ELAPOR1	12.5253	-1.30086	0.989557	-1.31459	0.188647	0.610047
TMEM167B	223.326	0.198777	0.221442	0.897649	0.369373	0.761245
TAF13	598.874	0.253634	0.205996	1.23126	0.218225	0.645848
WDR47	577.131	0.161636	0.171188	0.944202	0.345066	0.744023
CLCC1	1466.21	0.187945	0.132091	1.42285	0.15478	0.566918
GPSM2	1172.02	0.16409	0.154194	1.06418	0.287249	0.702767
AKNAD1	37.8733	0.375453	0.467635	0.802876	0.422047	0.794494
STXBP3	803.413	-0.0587373	0.160964	-0.364909	0.715179	0.92749
LOC100848353	93.9474	-0.169073	0.308758	-0.547591	0.583973	0.874238
PRPF38B	532.493	0.351666	0.199012	1.76706	0.0772189	0.420359
HENMT1	47.4104	0.897902	0.450827	1.99168	0.0464067	0.329832
EEIG2	117.667	0.215897	0.278984	0.773868	0.439009	0.803989
SLC25A24	81.0419	0.15667	0.36259	0.432087	0.665678	0.909722
VAV3	54.7137	0.425758	0.405722	1.04938	0.294002	0.708306
NTNG1	26.3836	-0.548664	0.605152	-0.906654	0.36459	0.757365
LOC132344866	25.262	-0.94918	0.721304	-1.31592	0.1882	0.60972
LOC112445980	53.4473	4.56179	0.54457	8.37687	5.43535e-17	1.87614e-14
PRMT6	427.461	-0.193922	0.192115	-1.00941	0.312778	0.722276
AMY2B	303.857	1.24156	0.193987	6.40023	1.55147e-10	2.96799e-08
RNPC3	155.846	0.893127	0.267023	3.34476	0.000823547	0.0241706
LOC533361	91.5023	-0.670088	0.431592	-1.5526	0.12052	0.514274
COL11A1	128.915	0.628401	0.302377	2.0782	0.0376909	0.29327
OLFM3	13.9176	-3.41846	0.989361	-3.45523	0.000549832	0.0177084
S1PR1	741.315	0.154605	0.23509	0.657643	0.510767	0.84384
LOC112445982	98.7271	-0.420682	0.282364	-1.48986	0.136261	0.541795
DPH5	498.646	0.11665	0.167582	0.69608	0.486379	0.82987
SLC30A7	24.2422	0.0702032	0.551881	0.127207	0.898776	0.977862
EXTL2	101.912	-0.137342	0.292665	-0.469281	0.638869	0.898649
VCAM1	108.323	0.792732	0.350953	2.2588	0.0238961	0.234624
LOC534578	50.5608	-0.427067	0.39631	-1.07761	0.281209	0.698454
GPR88	13.3656	-0.69971	0.759738	-0.920989	0.357056	0.751304
CDC14A	65.1202	0.186318	0.392296	0.474942	0.634828	0.896866
RTCA	370.414	-0.0985985	0.175544	-0.561675	0.574337	0.869501
DBT	969.747	-0.171271	0.138009	-1.24101	0.214601	0.641823
TRMT13	526.382	0.0645001	0.15899	0.405686	0.684973	0.916904
SASS6	108.637	0.264683	0.334228	0.791924	0.428405	0.797957
MFSD14A	771.219	-0.0755449	0.19972	-0.378254	0.705242	0.92444
SLC35A3	123.127	0.319516	0.292132	1.09374	0.274071	0.692921
AGL	352.566	-0.0735394	0.176447	-0.416778	0.676841	0.914739
FRRS1	16.5001	-0.023299	0.683578	-0.0340838	0.97281	0.993889
PALMD	115.655	0.0355053	0.343117	0.103479	0.917583	0.981566
PLPPR4	12.205	-0.408666	0.806107	-0.506963	0.612181	0.887932
PLPPR5	31.0101	-0.60029	0.520748	-1.15274	0.249015	0.67117
LOC101902918	67.2645	-0.238008	0.387632	-0.614005	0.539212	0.854574
SNX7	160.24	-0.00727059	0.249043	-0.0291941	0.97671	0.994495
DPYD	359.722	-0.166683	0.190781	-0.873686	0.382289	0.771576
PTBP2	536.326	0.182138	0.228218	0.798089	0.424819	0.795723
RWDD3	121.181	0.405071	0.311169	1.30177	0.192995	0.616732
TLCD4	878.812	0.272417	0.178196	1.52875	0.126327	0.524397
ALG14	324.461	0.0787861	0.183718	0.428842	0.668038	0.910999
CNN3	646.65	-0.0669414	0.193204	-0.346481	0.728981	0.931653
SLC44A3	2321.33	0.0844344	0.126012	0.670051	0.502825	0.839346
LOC132344873	22.6261	0.554147	0.65952	0.840227	0.400781	0.782426
F3	204.906	1.06485	0.330366	3.22324	0.00126751	0.0335709
ABCD3	1471.64	-0.0138934	0.140909	-0.0985987	0.921457	0.98281
ARHGAP29	124.415	0.31025	0.341818	0.907645	0.364066	0.756756
GCLM	332.919	-0.0261967	0.199632	-0.131225	0.895597	0.977862
DNTTIP2	69.0623	0.245481	0.36047	0.681002	0.49587	0.836003
BCAR3	188.808	-0.368543	0.257335	-1.43215	0.1521	0.564
FNBP1L	131.581	0.191262	0.273931	0.698213	0.485044	0.829546
DR1	183.463	0.215836	0.301239	0.716494	0.473686	0.823189
LOC112445988	18.2729	-0.0928191	0.602086	-0.154162	0.877482	0.97481
CCDC18	22.4259	0.84905	0.550613	1.54201	0.123071	0.519437
TMED5	981.909	-0.323758	0.175397	-1.84586	0.0649129	0.389086
MTF2	212.965	0.534429	0.207306	2.57797	0.00993822	0.138141
DIPK1A	928.393	0.128387	0.142819	0.898948	0.36868	0.760445
RPL5	7585.6	-0.0645355	0.120101	-0.537344	0.59103	0.877469
EVI5	347.314	0.117511	0.206632	0.568697	0.569562	0.867316
RPAP2	188.562	0.416654	0.237832	1.75188	0.0797945	0.427455
GLMN	166.312	0.109299	0.256677	0.425821	0.670238	0.912049
BTBD8	422.525	-0.21716	0.178031	-1.21979	0.222544	0.649194
EPHX4	204.257	-0.0628682	0.22232	-0.282783	0.777343	0.948122
BRDT	15.0806	-0.0850072	0.750182	-0.113315	0.90978	0.980202
TGFBR3	249.469	0.108347	0.729188	0.148585	0.881881	0.97605
CDC7	98.8673	0.185288	0.293078	0.632213	0.527247	0.849615
ZNF644	182.713	-0.0415466	0.290285	-0.143123	0.886193	0.976483
ZNF326	2206.07	0.140111	0.21559	0.649896	0.515759	0.845598
LRRC8D	943.575	0.202634	0.152045	1.33272	0.182622	0.603723
LRRC8C	77.0961	0.392342	0.319375	1.22847	0.219271	0.647016
LRRC8B	661.947	0.128608	0.212282	0.605837	0.544623	0.856893
LOC786372	16.4955	-0.326132	0.663232	-0.491732	0.622909	0.891874
GBP5	44.2133	0.429023	0.475143	0.902933	0.366561	0.759428
LOC112445996	22.7812	-0.259504	0.579123	-0.448098	0.654082	0.905189
LOC781710	61.7711	1.19594	0.399171	2.99606	0.00273492	0.0582106
LOC100336669	71.5465	0.776787	0.362335	2.14384	0.0320461	0.270941
LOC507055	34.8938	1.04106	0.520979	1.99827	0.0456874	0.327358
LOC785445	16.5538	-0.343908	0.647097	-0.531462	0.595099	0.878483
LOC511531	33.1429	0.845898	0.50535	1.67389	0.094153	0.460271
LOC104971647	16.8409	1.72946	0.694808	2.48912	0.012806	0.163189
KYAT3	123.515	-0.837371	0.281493	-2.97475	0.00293227	0.061342
GTF2B	368.298	0.223177	0.175947	1.26843	0.204644	0.631189
PKN2	392.283	0.468555	0.174093	2.6914	0.00711523	0.112475
LOC104971650	9.78848	0.24722	0.811928	0.304485	0.760758	0.944834
LMO4	358.179	0.413114	0.19376	2.13209	0.0329996	0.275773
LOC101903905	19.1703	0.865381	0.664648	1.30202	0.192911	0.616732
HS2ST1	403.546	0.0999023	0.187731	0.532156	0.594618	0.878428
SELENOF	4551.28	0.0652369	0.116696	0.55903	0.576141	0.870355
SH3GLB1	1792.75	0.264187	0.124095	2.1289	0.0332623	0.277384
ODF2L	716.037	-0.122119	0.173088	-0.705531	0.48048	0.827701
CLCA3	17.2819	-1.23115	0.673196	-1.82881	0.0674275	0.396629
LOC132344884	14.5169	0.637587	0.687455	0.92746	0.353688	0.749435
COL24A1	87.9885	0.330676	0.330619	1.00017	0.317228	0.726422
ZNHIT6	90.0616	0.448161	0.312108	1.43592	0.151026	0.56305
LOC101904498	19.5688	-0.746116	0.695232	-1.07319	0.283186	0.699347
CCN1	1013.29	0.0699426	0.633428	0.110419	0.912077	0.980533
LOC101904769	12.9593	-0.0110832	0.72415	-0.0153052	0.987789	0.996895
DDAH1	3727.1	-0.025694	0.159655	-0.160935	0.872145	0.973622
BCL10	305.903	0.538303	0.191763	2.80712	0.00499867	0.0891785
C3H1orf52	121.652	0.275089	0.293622	0.936882	0.348819	0.746235
DNAI3	11.3015	-2.61126	3.5233	-0.741142	0.458608	0.814971
LPAR3	15.5219	-0.669355	0.74288	-0.901027	0.367574	0.759742
SSX2IP	51.9671	0.223931	0.386375	0.579568	0.562206	0.863234
GNG5	1544.59	-0.012005	0.133425	-0.0899754	0.928307	0.98428
RPF1	823.949	-0.410725	0.152648	-2.69066	0.00713103	0.112551
SAMD13	44.4805	0.890029	0.400459	2.22252	0.0262482	0.244009
PRKACB	2310.84	-0.191509	0.133978	-1.42941	0.152886	0.564542
TTLL7	919.544	0.0771951	0.200546	0.384925	0.700293	0.923654
ADGRL4	50.5264	0.204838	0.504092	0.406349	0.684486	0.916863
IFI44	52.6077	-0.435301	0.378344	-1.15054	0.24992	0.67192
IFI44L	81.7119	0.57801	0.393873	1.46751	0.142238	0.552994
LOC781576	5555.89	-0.202875	0.141718	-1.43154	0.152275	0.564
DNAJB4	609.477	0.206438	0.214319	0.963229	0.335433	0.738184
FUBP1	526.992	0.276416	0.173593	1.59232	0.111312	0.497844
NEXN	95.597	0.773198	0.311564	2.48167	0.0130768	0.165446
MIGA1	408.871	0.0989433	0.20793	0.475849	0.634182	0.896505
USP33	591.276	-0.136111	0.155218	-0.876906	0.380538	0.770125
ZZZ3	439.535	0.27841	0.193843	1.43627	0.150927	0.56305
AK5	132.669	-0.0506908	0.240865	-0.210453	0.833314	0.964947
PIGK	276.509	0.0793611	0.236915	0.334978	0.737642	0.935186
ST6GALNAC3	724.496	-0.0314514	0.174069	-0.180684	0.856616	0.970333
RABGGTB	160.402	0.254215	0.277357	0.916561	0.359373	0.75388
ACADM	1215.42	0.694438	0.147861	4.69655	2.64594e-06	0.000214348
SLC44A5	222.129	0.292188	0.241031	1.21224	0.22542	0.650752
TYW3	213.472	-0.542961	0.202781	-2.67757	0.00741588	0.11499
CRYZ	831.574	-0.0468354	0.170169	-0.275228	0.783141	0.949722
ERICH3	164.349	0.065188	0.222942	0.292399	0.769982	0.946175
FPGT	108.027	0.203684	0.305379	0.666988	0.50478	0.841037
LOC132344890	18.8759	-0.0477074	0.625763	-0.0762388	0.939229	0.987016
NEGR1	151.013	-0.379384	0.255178	-1.48674	0.137083	0.543361
ZRANB2	736.405	0.407583	0.184031	2.21475	0.0267772	0.247047
CTH	18.8934	1.35759	0.688059	1.97308	0.048487	0.338259
ANKRD13C	17.973	-0.115249	0.616597	-0.186912	0.85173	0.968612
SRSF11	909.509	0.272155	0.15259	1.78358	0.0744924	0.414578
LRRC40	344.953	0.00617861	0.220262	0.0280512	0.977621	0.994724
LOC101907544	9.90622	-0.225755	0.862521	-0.261739	0.793523	0.952203
WLS	906.553	0.453732	0.175823	2.58063	0.00986213	0.137602
DIRAS3	352.008	-0.541034	0.260178	-2.07948	0.0375737	0.29327
GADD45A	128.334	0.254417	0.294913	0.862683	0.388312	0.774295
SERBP1	715.897	-0.197852	0.161557	-1.22466	0.220702	0.647945
MIER1	417.593	0.291105	0.180807	1.61003	0.10739	0.488628
DNAI4	115.031	0.0138881	0.317209	0.0437822	0.965078	0.991953
SGIP1	112.949	-0.315874	0.303939	-1.03927	0.29868	0.711888
PDE4B	660.929	0.358152	0.154802	2.31362	0.0206887	0.215445
LEPROT	819.652	0.195925	0.167637	1.16875	0.242505	0.665626
DNAJC6	3242.86	0.0772504	0.1427	0.541348	0.588268	0.876247
AK4	956.639	0.19964	0.140984	1.41605	0.156761	0.569837
LOC132344975	47.6922	0.829289	0.493857	1.67921	0.0931115	0.457679
JAK1	1850.39	0.0240581	0.128923	0.186608	0.851968	0.968626
RAVER2	189.313	-0.614296	0.298361	-2.0589	0.0395033	0.301845
CACHD1	99.5288	0.424904	0.374461	1.13471	0.256497	0.676625
UBE2U	38.983	0.419513	0.488168	0.859362	0.390141	0.775244
ROR1	22.6352	-0.462198	0.552517	-0.836533	0.402855	0.783559
PGM1	1703.54	0.180397	0.141308	1.27662	0.201736	0.626964
EFCAB7	127.41	0.392523	0.264068	1.48645	0.137161	0.543511
ITGB3BP	213.729	-0.156653	0.218401	-0.717273	0.473205	0.823157
ALG6	142.009	0.382093	0.244441	1.56313	0.118022	0.509664
ATG4C	684.22	0.127758	0.175417	0.728311	0.466423	0.819687
DOCK7	297.786	0.166022	0.18828	0.881781	0.377895	0.76796
USP1	279.981	0.13279	0.207679	0.639397	0.522565	0.848133
KANK4	37.5464	-0.076713	0.754658	-0.101653	0.919032	0.982058
PATJ	36.5794	-1.00451	0.660022	-1.52193	0.128026	0.528057
TM2D1	302.729	0.0186238	0.206925	0.0900024	0.928285	0.98428
NFIA	2299.6	-0.0484054	0.126065	-0.383972	0.700999	0.923702
LOC104971723	65.2572	-0.416376	0.38029	-1.09489	0.273563	0.692888
LOC104971724	143.79	0.180303	0.24124	0.747401	0.454822	0.813431
LOC530929	507.626	0.259267	0.161012	1.61023	0.107347	0.488628
LOC132344976	44.9253	-0.167467	0.48343	-0.346414	0.729032	0.931653
LOC521656	313.079	0.274344	0.191402	1.43334	0.15176	0.563413
LOC511936	1146.77	-0.308679	0.148036	-2.08516	0.0370547	0.291265
LOC107132327	252.526	0.687797	0.197272	3.48654	0.000489309	0.0160591
CYP2J30	135.969	0.240929	0.273253	0.881707	0.377935	0.76796
HOOK1	11.0806	-0.0325876	0.936009	-0.0348155	0.972227	0.993889
FGGY	198.66	-0.0694264	0.212719	-0.326376	0.74414	0.938913
LOC101903356	289.69	-0.729902	0.217509	-3.35574	0.000791538	0.0234042
LOC100294994	11.349	-0.55108	0.847299	-0.650397	0.515436	0.845598
JUN	2453.03	-0.0343629	0.168859	-0.2035	0.838744	0.966501
MYSM1	112.5	0.29069	0.323311	0.899102	0.368598	0.760393
OMA1	34.2499	0.173618	0.447813	0.387703	0.698236	0.922806
DAB1	73.5209	0.45819	0.337774	1.3565	0.17494	0.596509
FYB2	336.225	0.108591	0.182034	0.596542	0.550813	0.859076
PRKAA2	157.67	-0.237473	0.233333	-1.01774	0.3088	0.719157
PLPP3	2045.86	0.0782679	0.194664	0.402067	0.687635	0.918273
USP24	331.366	-0.00605793	0.195327	-0.0310143	0.975258	0.993989
TMEM61	56.0495	1.98153	1.09329	1.81244	0.0699186	0.402682
DHCR24	601.177	-0.545371	0.572101	-0.953278	0.340449	0.740937
PARS2	120.156	0.323037	0.283704	1.13864	0.254854	0.67544
TTC4	99.5846	0.0138087	0.277534	0.049755	0.960318	0.990953
FAM151A	36.8675	-0.923454	0.653249	-1.41363	0.15747	0.571008
LOC615989	36.1245	-0.0800725	0.70714	-0.113234	0.909845	0.980202
ACOT11	232.898	0.230913	0.217906	1.05969	0.289287	0.704794
SSBP3	944.781	-0.175307	0.138891	-1.26219	0.206879	0.632522
MRPL37	1388.47	-0.627093	0.179411	-3.4953	0.000473538	0.0156642
CYB5RL	144.582	-0.136822	0.242621	-0.563932	0.572801	0.869072
TCEANC2	142.827	0.280626	0.276414	1.01524	0.309992	0.719334
TMEM59	4794.64	0.0940263	0.1287	0.730586	0.465032	0.818761
LRRC42	332.703	-0.0400572	0.21404	-0.187148	0.851544	0.968612
IFT25	253.66	0.334863	0.226623	1.47762	0.139508	0.548023
YIPF1	843.492	-0.18125	0.163586	-1.10798	0.267869	0.688224
NDC1	124.866	-0.424548	0.302418	-1.40384	0.160365	0.57556
LRP8	107.039	0.405754	0.31503	1.28799	0.19775	0.623115
MAGOH	411.283	-0.140744	0.184389	-0.763299	0.445285	0.807202
CZIB	8174.54	-0.296567	0.182599	-1.62414	0.104346	0.482613
CPT2	516.793	0.167487	0.167535	0.999713	0.31745	0.726467
PODN	888.995	-0.48864	0.561181	-0.870736	0.383898	0.772328
LOC100297152	343.347	0.00870731	0.23391	0.0372251	0.970306	0.992921
SCP2	2762.5	-0.0579232	0.153995	-0.376137	0.706815	0.924874
ECHDC2	866.932	0.106834	0.219693	0.48629	0.626761	0.893567
ZYG11B	610.496	-0.340993	0.174005	-1.95967	0.0500343	0.343523
COA7	29.3985	0.354565	0.48379	0.732891	0.463625	0.818406
SHISAL2A	57.2096	0.120985	0.623773	0.193958	0.846209	0.967375
GPX7	155.254	0.0531534	0.283149	0.187722	0.851094	0.968514
TUT4	23.8422	0.182332	0.63661	0.286412	0.774563	0.947204
PRPF38A	234.336	0.302988	0.232529	1.30301	0.192571	0.616584
LOC101905708	88.5766	0.212914	0.292035	0.729069	0.465959	0.819234
CC2D1B	1123.64	-0.114791	0.184781	-0.621227	0.534451	0.852777
ZFYVE9	321.533	-0.168901	0.185462	-0.910705	0.362451	0.755342
BTF3L4	164.198	0.450608	0.272841	1.65154	0.098628	0.470193
LOC101906012	23.6753	-1.05374	0.58022	-1.8161	0.0693558	0.401754
TXNDC12	1254.64	0.108732	0.134936	0.805808	0.420354	0.793341
KTI12	141.605	-0.173404	0.268717	-0.645304	0.51873	0.84697
NRDC	1362.16	0.125648	0.126632	0.992224	0.321088	0.729362
OSBPL9	406.949	-0.0511673	0.183419	-0.278964	0.780272	0.948978
EPS15	1975.29	0.127592	0.146963	0.868186	0.385292	0.773259
LOC101906178	1147.88	-0.213553	0.140563	-1.51927	0.128693	0.528828
TTC39A	19.1486	0.571037	0.608931	0.937769	0.348363	0.746121
RNF11	1634.39	0.0451774	0.169674	0.26626	0.790039	0.951114
CDKN2C	127.258	0.0943771	0.253579	0.37218	0.709759	0.92601
LOC112446016	34.124	-0.292408	0.535306	-0.546245	0.584898	0.874565
FAF1	1690.53	-0.210256	0.177328	-1.18569	0.235745	0.660752
ELAVL4	17.3464	-1.22136	0.739646	-1.65128	0.0986815	0.470193
BEND5	113.91	-0.36801	0.31427	-1.171	0.241599	0.665626
SPATA6	27.5137	-0.0854732	0.545212	-0.15677	0.875426	0.9745
TRABD2B	332.088	0.200828	0.234103	0.857861	0.390969	0.775685
FOXD2	29.7608	0.678797	0.745423	0.91062	0.362496	0.755342
FOXE3	23.5163	0.0172101	0.600851	0.0286429	0.977149	0.994515
CMPK1	381.457	0.0597951	0.250025	0.239157	0.810984	0.958494
TAL1	92.7743	0.252071	0.32456	0.776654	0.437363	0.803285
PDZK1IP1	50.1079	0.369141	0.48747	0.75726	0.448894	0.809927
CYP4B1	28.8717	0.455202	0.543993	0.836779	0.402717	0.783549
EFCAB14	2232.29	0.0525484	0.138183	0.380281	0.703737	0.924295
TEX38	24.8038	0.164153	0.607785	0.270084	0.787095	0.950091
ATPAF1	629.291	-0.0720941	0.158597	-0.454573	0.649416	0.903243
MOB3C	216.281	-0.0279089	0.204517	-0.136463	0.891456	0.976983
MKNK1	421.581	-0.0388072	0.163855	-0.236839	0.812782	0.958868
TMEM275	28.5617	-1.02039	0.538783	-1.89387	0.0582419	0.369315
LOC513210	10.1276	-0.257739	0.866984	-0.297282	0.766251	0.946099
FAAH	1894.74	-0.0869064	0.183956	-0.47243	0.63662	0.897527
NSUN4	123.71	0.462041	0.257141	1.79684	0.0723614	0.410341
UQCRH	3533.46	-0.157606	0.171902	-0.916838	0.359228	0.753744
LRRC41	5716.31	-0.332686	0.168699	-1.97207	0.0486019	0.338466
RAD54L	14.2767	0.691228	0.696348	0.992647	0.320882	0.729229
LURAP1	204.437	0.0722174	0.239238	0.301865	0.762755	0.945805
POMGNT1	2309.34	-0.151032	0.129715	-1.16434	0.244286	0.666818
TSPAN1	15.5886	3.06514	2.51567	1.21842	0.223064	0.649755
PIK3R3	110.972	0.450969	0.310821	1.4509	0.146808	0.558595
MAST2	4230.73	0.123584	0.1827	0.676432	0.498766	0.837145
IPP	203.377	0.0145403	0.239235	0.0607785	0.951536	0.990331
TMEM69	54.4347	0.892495	0.430299	2.07413	0.0380675	0.29456
GPBP1L1	313.223	-0.0202226	0.203294	-0.0994746	0.920761	0.982649
CCDC17	215.736	-0.0119305	0.260115	-0.0458663	0.963417	0.991518
NASP	477.271	0.0230859	0.15822	0.14591	0.883992	0.976148
AKR1A1	1852.36	-0.0219413	0.147176	-0.149082	0.881489	0.97605
LOC104971817	122.966	-0.496445	0.295503	-1.68	0.092957	0.457625
PRDX1	13212	-0.0143513	0.114039	-0.125845	0.899855	0.977862
MMACHC	75.2711	0.262559	0.325747	0.806021	0.420231	0.793297
CCDC163	103.169	-0.198551	0.34016	-0.583698	0.559424	0.862723
TESK2	373.552	0.178554	0.230142	0.775842	0.437842	0.803472
TOE1	374.71	-0.129833	0.199921	-0.649421	0.516067	0.845598
MUTYH	599.269	0.0912401	0.182636	0.499574	0.617375	0.889535
HPDL	14.21	0.2903	0.674341	0.430494	0.666836	0.910439
LOC101903478	394.137	0.160561	0.207951	0.772112	0.440048	0.80432
LOC112446022	90.051	-0.4977	0.315715	-1.57642	0.114929	0.503952
UROD	768.596	-0.0603666	0.161224	-0.374426	0.708088	0.925551
HECTD3	2674.55	-0.281827	0.165592	-1.70194	0.0887664	0.449293
EIF2B3	866.232	-0.359397	0.160968	-2.23273	0.0255666	0.24042
PTCH2	126.111	0.13331	0.249277	0.534787	0.592797	0.877862
DYNLT4	26.2746	-0.0767756	0.518266	-0.148139	0.882233	0.97605
PLK3	372.347	0.193217	0.23029	0.839017	0.40146	0.782743
RPS8	91186.5	-0.376086	0.123615	-3.04239	0.00234706	0.0519758
LOC112446102	66.5909	-0.0761067	0.387228	-0.196542	0.844186	0.967375
KIF2C	20.9883	0.417984	0.685384	0.609853	0.541959	0.856412
ARMH1	49.3641	-0.0720263	0.433824	-0.166026	0.868136	0.972749
TMEM53	2123.63	-0.0731406	0.168552	-0.433935	0.664336	0.909617
RNF220	6619.55	-0.0850703	0.124167	-0.685126	0.493265	0.834213
ERI3	3246.33	-0.31096	0.158373	-1.96346	0.0495927	0.341754
LOC132344924	13.383	0.118089	0.701066	0.168442	0.866236	0.972549
DMAP1	1388.5	0.034612	0.152302	0.227259	0.820223	0.961094
SLC6A9	9848.43	0.0378828	0.127146	0.297948	0.765743	0.946099
CCDC24	139.555	0.0759807	0.252321	0.301127	0.763318	0.946099
B4GALT2	2064.48	-0.10303	0.144681	-0.712116	0.476393	0.824522
ATP6V0B	3051.52	-0.286355	0.126874	-2.25701	0.0240073	0.234624
LOC104971821	11.3193	-0.356627	0.740752	-0.481439	0.630204	0.894852
[truncated: 13,890 more rows]
